# Supplementary material for: The Impact of integrated management of childhood illness training on knowledge levels of healthcare workers in Botswana
Source: PLOS Glob Public Health. 2025 Feb 24;5(2):e0003899. doi: 10.1371/journal.pgph.0003899 (PMC11849844; doi:10.1371/journal.pgph.0003899)
Supplement: S2 File — (XLSX) [file pgph.0003899.s002.xlsx]

## Sheet: FORM 5
ID	District	Sex	Age	Health facility	Facility type	Cadre	Duration of employment (years)	IMCI training	Year of training	Highest qualification	Duration of work at facility	Consult_sick1	IMCI_guidelines2	IMCI_useful3	4. Inability to eat or drink	Child vomits everything	Convulsions	AFP Acute weakness	Flaccid/Floppy	Weakness any age group	Age under 15 years	Measles (Fever/rash)	3 or more loose stools	7. Lethargic/unconscious	Inability to drink/breastfeed	Sunken eyes	Vomits everything/cannot retain	Slow skin pinch	Measles (clouding cornea)	Deep/extensive ulcers	9. Mid upper arm circumference	Weight	Height	Weight for height/Weight for length	Examination for edema	Final Comments/Remarks
MHW2	Ghanzi	Female	24	Morama	Clinic	General Nurse	0	No	N/A	Diploma	0	Yes	Yes	Useful	No	No	Yes	Yes	No	No	No	No	No	Yes	Yes	Yes	Yes	No	No	No	No	Yes	No	No	No
MHW3	Ghanzi	Female	36	Morama	Clinic	General Nurse	13	Yes	2018	Diploma	0	Yes	Yes	Very useful	Yes	No	Yes	No	No	No	No	Yes	Yes	Yes	No	Yes	No	Yes	No	No	Yes	Yes	No	No	No
MHW4	Ghanzi	Male	30	Morama	Clinic	General Nurse	6	Yes	2015	Diploma	0	Yes	No	Not very useful	No	Yes	Yes	No	No	No	No	No	Yes	No	No	Yes	No	Yes	No	No	Yes	Yes	No	No	No
MHW5	Ghanzi	Male	35	Morama	Clinic	Health Education Assistant	7	Yes	2014	Certificate	5	No	N/A	N/A	No	No	No	No	No	No	No	No	No	No	No	Yes	No	Yes	No	No	No	Yes	No	No	No
MHW6	Ghanzi	Female	48	Morama	Clinic	Health Education Assistant	25	Yes	1998	Certificate	6	No	N/A	N/A	No	No	No	Yes	No	No	No	No	Yes	No	No	Yes	No	Yes	Yes	No	Yes	Yes	Yes	Yes	No
MHW7	Ghanzi	Female	37	Morama	Clinic	Health Education Assistant	37	No	N/A	Certificate	1	No	N/A	N/A	No	Yes	No	No	No	No	No	Yes	Yes	Yes	No	Yes	No	Yes	No	No	Yes	Yes	Yes	Yes	No
MHW9	Ghanzi	Female	56	Morama	Clinic	Midwife	31	No	N/A	Degree	1	Yes	Yes		Yes	Yes	Yes	Yes	Yes	Yes	Yes	Yes	Yes	Yes		Yes		Yes	No	No		Yes				IMCI if was well implemented is benefitial.
MHW10	Ghanzi	Male	47	Morama	Clinic	Health Care Assistant	18	No	N/A	Certificate	1	No	N/A	N/A	No	No	No	No	No	No	No	No	No	No	No	Yes	No	Yes	No	No	No	No	No	No	No	I have long wanted to train in IMCI because every health worker has to know about a patient but we have been overlooked when it comes to training and in a sense has given up.
MHW11	Ghanzi	Male	26	Morama	Clinic	General Nurse	0	Yes	2022	Degree	0	Yes	Yes	Very useful	Yes	Yes	Yes	Yes	Yes	No	Yes	Yes	Yes	No	No	Yes	No	Yes	No	No	Yes	Yes	Yes	No	No
NXHW1	Ghanzi	Male	31	New Xade	Clinic	General Nurse	4	No	N/A	Diploma	2	Yes	Yes	Useful	Yes	No	No	Yes	No	No	No	Yes	Yes	Yes	Yes	Yes	No	Yes	No	No	Yes	Yes	Yes	Yes	No
NXHW2	Ghanzi	Female	42	New Xade	Clinic	General Nurse	15	No	N/A	Certificate	1	No	N/A	N/A	No	No	No	Yes	Yes	No	No	Yes	Yes	No	No	Yes	No	Yes	No	No	No	Yes	No	No	No
NXHW3	Ghanzi	Male	32	New Xade	Clinic	General Nurse	9	Yes	N/A	Diploma	2	Yes	Yes	Useful	No	No	Yes	No	Yes	No	No	Yes	Yes	Yes	No	Yes	Yes	No	Yes	Yes	Yes	Yes	Yes	Yes	Yes	There is need for refreshnen course on IMCI since he trained long back.
NXHW4	Ghanzi	Female	53	New Xade	Clinic	General Nurse	28	No	N/A	Certificate	4	No	N/A	N/A	No	No	No	Yes	Yes	No	No	Yes	No	Yes	Yes	Yes		Yes	Yes	No	Yes	Yes		Yes		I need to go for trainiong on these to increase my knowledge
NXHW5	Ghanzi	Female	50	New Xade	Clinic	Midwife	26	No	N/A	Degree	2	No	Yes	Useful	No	No	No	No	No	No	No	Yes	No	No	No	No	No	Yes	No	No	No	Yes	Yes	Yes	No
NXHW6	Ghanzi	Female	32	New Xade	Clinic	General Nurse	10	No	N/A	Diploma	0	Yes	Yes	Very useful	Yes	Yes	Yes	Yes	Yes	No	No	Yes	Yes	Yes	Yes	No	Yes	Yes	No	No	Yes	Yes	Yes	No	No
SHHW1	Ghanzi	Female	30	SHAA	Health Post	Health Care Assistant	7	No	N/A	Certificate	4	No	N/A	N/A	No	No	No	No	No	No	No	No	Yes	Yes	No	Yes	No	No	No	No	No	Yes	Yes	Yes	No
SHHW2	Ghanzi	Female	48	SHAA	Health Post	Health Care Assistant	23	No	N/A	Certificate	2	No	N/A	N/A	No	No	No	Yes	Yes	No	No	No	Yes	No	No	Yes	Yes	Yes	No	No	Yes	Yes	Yes	Yes	No
SHHW3	Ghanzi	Female	38	SHAA	Health Post	Health Care Assistant	8	No	N/A	Certificate	1	No	N/A	N/A	No	No	No	Yes	Yes	No	No	No	Yes	No	No	Yes	No	No	No	No	Yes	Yes	Yes	Yes	No
SHHW4	Ghanzi	Female	56	SHAA	Health Post	Midwife	27	No	N/A	Diploma	1	No	N/A	N/A	No	No	No	Yes	Yes	No	No	Yes	Yes	Yes	No	Yes	No	No	No	No		Yes	No	No	No	There is a lot of malnutrition
SHHW5	Ghanzi	Female	23	SHAA	Health Post	General Nurse	1	No	N/A	Diploma	7	Yes	No	Very useful	Yes	Yes	Yes	Yes	No	No	Yes	Yes	Yes	Yes	Yes	Yes	No	Yes	No	No	Yes	Yes	Yes	Yes	Yes	IMCI is very useful to assess a child danger and enable you to do referras promptly before complication.
SHHW6	Ghanzi	Female	55	SHAA	Health Post	Health Care Assistant	21	No	N/A	Certificate	2	No	N/A	N/A	No	No	No	No	No	No	No	Yes	Yes	No	No	Yes	No	Yes	No	No	Yes	Yes	Yes	Yes	No
SHHW7	Ghanzi	Male	34	SHAA	Health Post	General Nurse	11	No	N/A	Certificate	0	Yes	Yes	Very useful	No	Yes	No	Yes	No	No	Yes	Yes	Yes	No	No	Yes	No	Yes	No	No	No	Yes	Yes	No	No	Needs training
7	Ghanzi	Male	30	SHAA	Health Post	Pharmacy Technician	7	No	N/A	Diploma	0	No	N/A	N/A	No	No	No	No	No	No	No	No	No	No	No	No	No	No	No	No	No	Yes	Yes	No	No	No remark since i do not know what is imci
BRHW1	Ghanzi	Male	43	Bere	Health Post	Health Care Assistant	11	No	N/A	Certificate	11	No	N/A	N/A	No	No	No	No	No	No	No	No	Yes	No	No	Yes	No	Yes	No	No	Yes	Yes	No	No	No	Health worker needs to be trained in all these othwr issues so that in abscence of others there is continuity but you will find that
BRHW2	Ghanzi	Female	39	Bere	Health Post	Midwife	15	No	N/A	Diploma	4	Yes	No	Very useful	Yes	No	Yes	Yes	Yes	No	No	Yes	Yes	Yes	No	No	Yes	Yes	Yes	Yes	No	Yes	Yes	No	No
BRHW3	Ghanzi	Female	32	Bere	Health Post	General Nurse	11	No	N/A	Diploma	2	Yes	Yes	Very useful	No	No	No	Yes	No	No	No	Yes	Yes	No	No	Yes	No	Yes	No	No	No	Yes	No	No	No
BRHW4	Ghanzi	Male	37	Bere	Health Post	Health Education Assistant	7	No	N/A	Certificate	7	No	N/A	N/A	No	No	No	No	Yes	No	No	No	Yes	Yes	No	No	No	Yes	No	No	Yes	Yes	Yes	Yes	No	The programme is good but we are not refreshed especially when there are new changes other challenges are out of stocks of zinc sulphate and ORS
BRHW5	Ghanzi	Male	36	Bere	Health Post	Health Education Assistant	7	No	N/A	Certificate	7	No	N/A	N/A	No	No	No	No	No	No	No	Yes	Yes	No	No	Yes	No	Yes	No	No	Yes	Yes	Yes	No	No	There was no training
EH HW 001	Ghanzi	Male	35	East hanahai	Health Post	Health Education Assistant		Yes	2017	Certificate	8	No	N/A	N/A				Yes	Yes	No	No	No	Yes			Yes		Yes	No	No	Yes	Yes	Yes	Yes	No
EH HW 002	Ghanzi	Female	44	East hanahai	Health Post	Cleaner
EH HW 003	Ghanzi	Female		East hanahai	Health Post	General Nurse	6	Yes	2016	Diploma	5	Yes	No	Useful	No	No	No	Yes	No	No	No	Yes	Yes	Yes	No	Yes	No	Yes	No	No	No	Yes	Yes	Yes	No
DR HW 001	Ghanzi	Female	41	D'kar	Health Post	Health Education Assistant	19	Yes	2007	Certificate	13	No	N/A	N/A				Yes	Yes	No	No	Yes	Yes	Yes	Yes	Yes	No	Yes	No	Yes	Yes	Yes	Yes	Yes	Yes
DR HW 002	Ghanzi	Female	33	D'kar	Health Post	General Nurse	10	Yes	2013		0	Yes	Yes	Very useful	No	No	Yes	Yes	No	No	No	No	Yes	Yes	Yes	No	No	Yes	No	No	Yes	Yes	Yes	Yes	Yes
DR HW 003	Ghanzi		44	D'kar	Health Post	Midwife	20	No	N/A	Degree	0	No	N/A	N/A				Yes	No	No	No	No		Yes	No	Yes	No	Yes	No	No	No	Yes	Yes	No	No
DR HW 004	Ghanzi	Female	32	D'kar	Health Post	Health Education Assistant	8	Yes	2019	Certificate	0	Yes	Yes	Very useful	No	No	No	No	No	No	No	No	Yes	Yes		Yes	Yes	Yes	No	No	Yes	Yes	Yes	Yes	No
DR HW 005	Ghanzi	Female	27	D'kar	Health Post	Pharmacy Technician	4	No	N/A	Diploma	0	No	N/A	N/A				No	No	No	No	Yes	No	No	No	Yes	No	Yes	No	Yes	No	No	No	No	No
DR HW 006	Ghanzi	Female	29	D'kar	Health Post	Health Education Assistant	8	No	N/A	Certificate	8	No	N/A	N/A				No	No	No	No	Yes	Yes	Yes	No	Yes	No	No	Yes	No	Yes	Yes	Yes	Yes	Yes
DR HW 007	Ghanzi	Male	32	D'kar	Health Post	Health Education Assistant	7	Yes	2016	Certificate	1	No	N/A	N/A				No	No	No	No	No	No	No		No		Yes	No	No	Yes	Yes	Yes	Yes	No
GA HW 001	Ghanzi	Female	64	Gantsi	Clinic	Pharmacy Technician	0	No	N/A	Diploma	0	No	N/A	N/A	No	No	No	No	No	No	No	Yes	Yes	No	No	No	No	No	No	No						There is poor early health seeking behaviour among caretakers who appear hungry which is troublesome
GA HW 002	Ghanzi	Female	40	Gantsi	Clinic	Family Nurse Practitioner	26	Yes	2008	Diploma	6	Yes	Yes	Very useful	No	No	No		Yes	Yes		Yes	Yes	Yes	No	Yes	No	Yes	No	No	Yes	Yes		Yes		As for me as an FNP,i desire that there should always be nurse for children who is focusing on children just like ANC.there should be -------- nurses nursing children in facilities
GA HW 003	Ghanzi	Female	59	Gantsi	Clinic	Principal Health Education Assistant	39	Yes		Certificate	32	No	N/A	N/A	No	No	No	Yes	No	No	Yes	Yes	Yes	Yes	No	Yes	No	Yes	No	No	Yes	Yes	Yes	Yes	No	Imci used to give us bags which we carried commodities as we visited homes we were able to demonstrate things like ORS preparation
GA HW 004	Ghanzi	Male	39	Gantsi	Clinic	General Nurse	18	No	N/A	Diploma	5	Yes		Useful	No	No	No	Yes	No	No	No	Yes	No	Yes	No	Yes	No	Yes	No	No	No	Yes	No	No	No	i dealy when people have been trained has to do in service leaving others and resulting in children who are mismanaged especialy when it comes to malnutrition children are given ors instead of
GA HW 005	Ghanzi	Male	28	Gantsi	Clinic	General Nurse	2	No	N/A	Degree	1	Yes	Yes	Very useful	Yes	No	Yes	Yes	Yes	No	No	Yes	Yes	Yes	No	Yes	Yes	No	No	Yes	Yes	Yes	Yes	No	No
GA HW 006	Ghanzi	Female		Gantsi	Clinic	Family Nurse Practitioner	9	Yes	2014	Diploma	0	Yes	Yes	Very useful	No	Yes	Yes	Yes	Yes	Yes	Yes	Yes	Yes	Yes	No	Yes	No	Yes	Yes	Yes	Yes	Yes	Yes	No	No	No utensils for decam corner
GA HW 007	Ghanzi	Male	34	Gantsi	Clinic	General Nurse	9	Yes	2015	Diploma		Yes	Yes	Very useful	No	No	No	No	No	No	No	Yes	Yes	Yes	Yes	Yes	Yes	Yes	No	No	Yes	Yes	No	No	No
GA HW 008	Ghanzi	Female	32	Gantsi	Clinic	Phlebotomist	4	No	N/A	Certificate	1	No	N/A	N/A				No	No	No	No	Yes	No	No	No	Yes		Yes	Yes	No	No	Yes	Yes	No	No
GA HW 009	Ghanzi	Male	29	Gantsi	Clinic	Pharmacy Technician	5	No	N/A	Diploma	1	No	N/A	N/A				Yes	Yes	No	No	Yes	Yes	No	No	Yes	No	Yes	No	No	No	Yes	Yes	No	No
GA HW 010	Ghanzi	Female	33	Gantsi	Clinic	General Nurse	8	No	N/A	Degree	2	Yes	Yes	Very useful	Yes	Yes	Yes	Yes	Yes	No	No	Yes	Yes	No	No	Yes	No	Yes	No	No	Yes	Yes	Yes	Yes	No
GA HW 011	Ghanzi	Female	38	Gantsi	Clinic	Health Care Assistant	17	No	N/A	Certificate	5	No	N/A	N/A				No	No	No	No	No	No	No	No	No	No	No	No	No	No	No	No	No	No
GA HW 012	Ghanzi	Male	30	Gantsi	Clinic	General Nurse	9	Yes	2014	Diploma	0	Yes	Yes	Very useful	No	No	No	Yes	No	No	No	Yes	Yes	Yes	Yes	Yes		Yes	No	No	Yes	Yes	No	No	No
GA HW 013	Ghanzi	Female	33	Gantsi	Clinic	Health Education Assistant	8	No	N/A	Certificate	2	No	N/A	N/A		N/A		Yes	No	No	No	No	Yes	No	No	Yes	No	Yes	No	No	Yes	Yes	Yes	Yes	Yes
GA HW 014	Ghanzi	Male	34	Gantsi	Clinic	General Nurse	12	No	N/A	Diploma	0	Yes	Yes	Useful	No	No	No	Yes	No	No	No	No	Yes	Yes	Yes	Yes	No	Yes	No	No	Yes	Yes	Yes	No	No
GA HW 015	Ghanzi	Female	24	Gantsi	Clinic	General Nurse	0	Yes	2022	Degree	0	Yes	Yes	Very useful	No	Yes	No	Yes	No	No	No	Yes	Yes	Yes	Yes	Yes	No	Yes	No	No	No	Yes	Yes	No	No
DR HW 008	Ghanzi	Male	30	D'kar	Health Post	General Nurse	6	Yes	2016	Diploma	2	Yes	Yes	Useful	Yes	Yes	Yes	No	No	No	No	Yes	Yes	Yes	No	Yes	No	Yes	No	No	Yes	Yes	Yes	No	Yes
DR HW 009	Ghanzi	Female	30	D'kar	Health Post	General Nurse	7	Yes	2016	Diploma	0	Yes	Yes	Very useful	Yes	No	Yes	No	No	No	No	Yes	No	Yes	No	Yes	No	Yes	No	No	No	Yes	No	No	No	Very important you have guideline to avoid wrong assessment and treatment
DR HW 010	Ghanzi	Male	35	D'kar	Health Post	General Nurse	12	Yes	2023	Degree	0	Yes	Yes	Very useful	No	No	Yes	No	No	No	No	Yes	Yes	Yes	No	Yes	No	Yes	No	No	Yes	Yes		No	No	imci is good,it is necessary to remind ourselves to make good habits in order to avoid omissions when rendering care to children
MET O1	Kweneng West	Female	29	Metsibotlhoko	Health Post	General Nurse	6	Yes	2017	Diploma	0	Yes	Yes	Useful	Yes	No	Yes	Yes	No	No	No	Yes	Yes	No	No	Yes	No	Yes	No	No	No	Yes	Yes	No	No	Answered questions with a clear understanding and a refresher training.
MET 02	Kweneng West	Female	52	Metsibotlhoko	Health Post	Health Education Assistant	24	No	N/A	Certificate	24	No	N/A	N/A	No	No	No	Yes	No	No	No	Yes	Yes	No	Yes	Yes	No	No	No	No	Yes	Yes	No	Yes	No	The officer is not trained on IMCI, but she is aware of the IMCI stratergy through inservice training by the collegue who was trained on IMCI. Therefore we recommend a full training on IMCI.
MET 03	Kweneng West	Female	38	Metsibotlhoko	Health Post	Health Education Assistant	7	Yes	2018	Certificate	7	No	N/A	N/A	Yes	No	No	Yes	No	No	No	Yes	Yes	No	Yes	No	No	Yes	No	No	Yes	Yes	Yes	Yes	No	The is IMCI trained personnel, have knowledge but slightly knowledge gap therefore recommend referesher training.
SES 01	Kweneng West	Female	30	Sesung	Health Post	Health Education Assistant	7	No	N/A	Certificate	1	No	N/A	N/A	No	No	No	Yes	Yes	No	No	Yes	Yes	No	Yes	Yes	No	Yes	No	No	Yes	Yes	Yes	Yes	No	Recommend training on IMCI Because they are engaged in child health activities and sometimes there are the first contact of the child, therefore can be easily used to identify the child if sick
SES 02	Kweneng West	Female	49	Sesung	Health Post	Health Care Assistant	18	No	N/A	Certificate	5	No	N/A	N/A	No	No	No	Yes	No	No	No	Yes	Yes	No	No	Yes	No	No	No	No	Yes	Yes	No	No	No	Recommend for IMCI training because even though they do not consult children they do come in contact with them during home visit
SES 03	Kweneng West	Male	24	Sesung	Health Post	General Nurse	2	No	N/A	Diploma	1	Yes	Yes	Very useful	No	Yes	Yes	No	No	No	No	No	Yes	Yes	No	Yes	No	No	No	No	No	No	No	No	No	Need proper IMCI training recommend to be enrolled in the next trip.
DIT 01	Kweneng West	Female	50	Ditshegwane	Health Post	Midwife	27	Yes	N/A	Degree	1	Yes	Yes	Very useful	Yes			Yes	Yes	Yes	Yes	Yes	Yes	Yes	Yes	Yes	Yes	Yes	Yes	No	No	Yes	Yes	Yes	No	Need proper IMCI training ,consider slotting on the next workshop
DIT 02	Kweneng West	Female	23	Ditshegwane	Health Post	General Nurse	2	No	N/A	Diploma	1	Yes	Yes	Useful	No	No	No	No	No	No	No	No	No	No	No	Yes	No	Yes	No	No	Yes	Yes	Yes	Yes	No	Need proper IMCI training ,consider slotting on the next workshop
DIT 03	Kweneng West	Female	49	Ditshegwane	Health Post	Health Education Assistant	20	No	N/A		5	No	N/A	N/A	No	No	No	Yes	Yes	No	No	Yes	Yes	Yes	Yes	Yes	Yes	Yes	No	No	No	Yes	No	No	No	Requires IMCI training
DIT 04	Kweneng West	Female	45	Ditshegwane	Health Post	Health Education Assistant	23	Yes	2002	Certificate	0	No	N/A	N/A	No	No	No	Yes	No	No	No	Yes	Yes	No	No	No	No	Yes	Yes	No	Yes	Yes	Yes	Yes	No	Recommend community IMCI refresher training because there is a knowledge gap.
DIT 05	Kweneng West	Female	26	Ditshegwane	Health Post	General Doctor	2	No	N/A	Degree	1	Yes	No	Very useful	Yes	Yes	Yes	No	Yes	No	Yes	Yes	Yes	Yes	Yes	Yes	Yes	Yes	Yes	Yes	Yes	Yes	Yes	Yes	Yes
KAU 01	Kweneng West	Male		Kaudwane	Health Post	Health Education Assistant	7	Yes	2018		1	No	N/A	N/A	No	Yes	Yes	Yes	Yes	No	No	Yes	Yes	Yes	Yes	Yes	Yes	Yes	Yes	No	Yes	Yes	Yes	Yes	No	Knowlegeable on case definitions, needs a refresher.
KAU 02	Kweneng West	Female	26	Kaudwane	Health Post	General Nurse	2	No	N/A	Diploma	1	Yes	Yes	N/A	No	No	Yes	Yes	Yes	No	No	Yes	Yes	Yes	Yes	Yes	No	Yes	Yes	No	Yes	Yes	Yes	Yes	Yes	IMCI training recommended.
SAL 02	Kweneng West	Female	25	Salajwe	Clinic	General Nurse	2	Yes	2020	Diploma	1	Yes	Yes	Very useful	Yes	Yes	Yes	No	No	No	No	Yes	No	No	No	Yes	No	Yes	No	No	Yes	Yes	Yes	No	No	Knowlegeable with IMCI, adviced to use the tools
SAL 01	Kweneng West	Female	47	Salajwe	Clinic	Midwife	21	No	N/A	Diploma	6	Yes	Yes	Very useful	Yes	No	Yes	Yes	Yes	Yes	Yes	No	Yes	Yes	No	Yes	Yes	Yes	Yes	Yes	No	Yes	Yes	Yes	No	She has knowledge but needs training on IMCI.
DIP 01	Kweneng West	Female	42	Diphuduhudu	Health Post	Health Education Assistant	18	Yes	2005	Certificate	18	No	N/A	N/A	No	No	No	Yes	Yes	No	No	Yes	Yes	No	No	Yes	No	Yes	Yes	No	Yes	Yes	Yes	Yes	No	Recommend refresher IMCI training, because sometime nurses and doctors are off duty, therefore she will be the first contact of sick children befroe referral.
NGW 01	Kweneng West	Male	27	Ngware	Clinic	Pharmacy Technician	0	No	N/A	Diploma	0	No	N/A	N/A	No	No	No	No	No	No	No	No	No	No	No	Yes	No	No	Yes	No	No	Yes	No	No	No	Need IMCI training , new in the system.
NGW 02	Kweneng West	Male	51	Ngware	Clinic	General Nurse	25	No	N/A	Degree	0	Yes	Yes	Very useful	No	Yes	Yes	Yes	Yes	No	No	Yes	Yes	Yes	No	Yes	No	Yes	Yes	No	No	Yes			Yes	Knowledge on IMCI and requires system
NGW 03	Kweneng West	Female	41	Ngware	Clinic	Health Education Assistant	18	No	N/A	Certificate	5	No	N/A	N/A	Yes	No	No	Yes	No	No	No	Yes	Yes	Yes	No	No	No	Yes	No	No	Yes	Yes	Yes	Yes	Yes	Recommend training for IMCI , the officer sometimes is the first contact for children.
KHU 01	Kweneng West	Male	31	Khudumelapye	Clinic	General Nurse	8	Yes	2015	Diploma	4	Yes	Yes	Very useful	Yes	No	Yes	Yes	Yes	No	Yes	Yes	Yes	Yes	Yes	Yes	Yes	Yes	Yes	Yes	Yes	Yes	No	Yes	No	Refresher course require.
KHU 02	Kweneng West	Female	54	Khudumelapye	Clinic	Health Education Assistant	27	Yes	2005	Junior Certificate	26	Yes	Yes	Very useful	Yes	Yes	No	Yes	Yes	No	Yes	Yes	Yes	Yes	Yes	Yes	No	Yes	Yes	No	Yes	Yes	Yes	Yes	No	Even though knowledgeable on most of the things, she needs a refresher course.
KHU 03	Kweneng West	Female	42	Khudumelapye	Clinic	Health Education Assistant	20	No	N/A	Certificate	6	Yes	Yes	Very useful	Yes	No	No	Yes	Yes	No	No	Yes	Yes	Yes	Yes	Yes	No	Yes	Yes	No	Yes	Yes	No	No	Yes	Has knowledge but not trained .Training required.
KHU 02	Kweneng West	Female	45	Khudumelapye	Clinic	Midwife	21	Yes	2010	Diploma	11	Yes	Yes	Very useful	Yes	Yes	No	Yes	Yes	No	Yes	Yes	Yes	Yes	Yes	Yes	Yes	Yes	Yes	Yes	Yes	Yes	Yes	Yes	Yes
KHU 01	Kweneng West	Female	25	Khudumelapye	Clinic	Pharmacy Technician	0	No	N/A	Diploma	0	No	N/A	N/A	No	No	No	No	No	No	No	No	No	Yes	Yes	Yes	No	No	No	No	No	No	No	No	No
MON 01	Kweneng West	Male	43	Monwane	Health Post	Health Education Assistant	7	No	N/A	Certificate	7	No	N/A	N/A	Yes	Yes	No	Yes	Yes	No	Yes	Yes	Yes	No	Yes	Yes	Yes	Yes	Yes	No	Yes	Yes	Yes	Yes	No	Knowledgeable but was not trained . Training required.
MON 02	Kweneng West	Male	30	Monwane	Health Post	General Nurse	8	Yes	2015	Diploma	7	Yes	Yes	Very useful	Yes	Yes	Yes	Yes	Yes	No	Yes	Yes	Yes	Yes	Yes	Yes	Yes	Yes	Yes	No	Yes	Yes	Yes	Yes	No	Trained but requires refresher course.
SER 01	Kweneng West	Female	44	Serinane	Health Post	Health Education Assistant	23	No	N/A	Junior Certificate	1	Yes	Yes	Very useful	Yes	Yes	No	Yes	Yes	No	Yes	Yes	Yes	Yes	Yes	Yes	Yes	Yes	Yes	No	Yes	Yes	Yes	Yes	No	Knowledgeable but requires training on IMCI.
SER 02	Kweneng West	Male	31	Serinane	Health Post	General Nurse	8	Yes	2015	Diploma	3	Yes	Yes	Very useful	No	No	Yes	Yes	Yes	Yes	No	Yes	Yes	Yes	No	Yes	No	Yes	No	No	Yes	Yes	Yes	No	No	Having knowledge on IMCI , adviced to use the guidelines frequently
SER 03	Kweneng West	Female	41	Serinane	Health Post	Pharmacy Technician	13	No	N/A		6	No	Yes		No	No	No	Yes				Yes	Yes			Yes		Yes				Yes	Yes	Yes		Need IMCI training, consider selection in the next coming workshop.
SER 04	Kweneng West	Male	35	Serinane	Health Post	Pharmacy Technician	7	No	N/A	Diploma	7	No	N/A	N/A	Yes	No	No	No	No	No	No	No	Yes	Yes	No	No	No	Yes	No	No	No	Yes	Yes	Yes	No	Requires training on IMCI.
SER 05	Kweneng West	Female	41	Serinane	Health Post	General Nurse	19	No	N/A	Diploma	1	Yes	Yes	Useful	Yes	Yes	Yes	Yes	Yes		No	Yes	Yes	Yes	Yes	Yes		Yes	Yes		Yes	Yes	Yes		Yes
LET 01	Kweneng West	Male	33	Letlhakeng	Clinic	Pharmacy Technician	10	No	N/A	Diploma	3	No	N/A	N/A	No	No	No	Yes	Yes	No	No	Yes	No	Yes	No	Yes	No	Yes	No	No	No	Yes	No	No	No	Need IMCI training.
LET 02	Kweneng West	Female	23	Letlhakeng	Clinic	General Nurse	0	Yes	2022	Degree	0	Yes	Yes	Very useful	No	Yes	Yes	Yes	Yes	No	No	Yes	Yes	No	No	Yes	Yes	Yes	No	No	Yes	Yes	Yes	No	No	Advice to use IMCI tool frequently and consistently.
LET 03	Kweneng West	Male	35	Letlhakeng	Clinic	General Nurse	8	Yes	2014	Diploma	4	Yes	Yes	Very useful	No	No	No	Yes	No	No	No	Yes	Yes	Yes	No	No	No	Yes	No	No	No	Yes	No	Yes	No	Need IMCI refresher workshop.
LET 04	Kweneng West	Male	30	Letlhakeng	Clinic	General Nurse	5	No	N/A	Degree	5	Yes	Yes	Useful	Yes	Yes	No	Yes	Yes	No	Yes	Yes	Yes	Yes	Yes	No	Yes	Yes	No	Yes	No	Yes	Yes	Yes	No
LET 05	Kweneng West	Female	48	Letlhakeng	Clinic	Health Education Assistant	25	No	N/A		2	No	N/A	N/A	No	No	No	Yes	Yes	No	No	Yes	Yes	Yes	No	Yes	No	Yes	Yes	No	Yes	Yes	Yes	Yes	No	Need IMCI training.
LET 06	Kweneng West	Female	58	Letlhakeng	Clinic	Nursing Supritendant(Matron)	33	Yes	1999	Diploma	0	Yes	Yes	Very useful	Yes	Yes	Yes	Yes	Yes	No	Yes	Yes	Yes	Yes	Yes	Yes	Yes	Yes	No	No	Yes	Yes	Yes	Yes	No	Trained but requires refresher course.
LET 07	Kweneng West	Female	40	Letlhakeng	Clinic	Midwife	18	No	N/A	Diploma	1	Yes	No	Very useful	No	No	No	No	No	No	No	Yes	Yes	Yes		Yes		Yes	Yes	No	No	No	No	No	No	Recommend for IMCI training.
15/333/01	Greater Gaborone	Female	34	Gabane Clinic	Clinic	General Nurse	6	Yes	2017	Diploma	1	Yes	No	Very useful	No	Yes	Yes	No	No	No	No	Yes	Yes	Yes	No	No	No	Yes	No	No	Yes	Yes	Yes	Yes	Yes	She has no
15/333/02	Greater Gaborone	Female	27	Gabane Clinic	Clinic	General Nurse	2	Yes	2019	Diploma	2	Yes	Yes	Very useful	No	Yes	No	No	Yes	No	No	Yes	Yes	Yes	No	Yes	No	Yes	No	No	Yes	Yes	No	No	No	The health worker does not have full knowledge of AFP and measles complications
15/329/hw1	Greater Gaborone	Female	25	Nkoyaphiri Clinic	Clinic	General Nurse	5	Yes	2019	Diploma	1	Yes	Yes	Very useful	Yes	No	Yes	Yes	Yes	No	No	Yes	Yes	Yes	No	Yes	No	Yes	No	No	No	Yes	No	No	No
15/329/hw2	Greater Gaborone	Female	40	Nkoyaphiri Clinic	Clinic	General Nurse	18	Yes	2002	Diploma	1	Yes	Yes	Very useful	No	No	No	Yes	No	No	No	Yes	Yes	Yes		Yes		Yes	No	No	No	Yes	Yes	No	No
15/329/hw3	Greater Gaborone	Female	48	Nkoyaphiri Clinic	Clinic	Psychiatric Nurse	23	No	N/A		1	Yes	Yes	Useful	No	No	Yes	Yes	Yes	No	No	Yes	Yes		No	Yes	No	Yes	No	Yes	No	Yes	No	No	No
15/329/hw4	Greater Gaborone	Female	44	Nkoyaphiri Clinic	Clinic	Midwife	22	Yes	2005	Diploma	5	Yes	Yes	Useful	No	No	No	Yes	No	No	No	Yes	Yes	Yes	No	Yes	No	Yes	No	No	No	Yes	No	No	No
15/33/hw	Greater Gaborone	Female	26	Lesirane	Clinic	General Nurse	3	Yes	2019	Diploma	2	Yes	Yes	Very useful	No	Yes	Yes	Yes	No	No	No	Yes	Yes	Yes	No	Yes	No	Yes	Yes	Yes	Yes	Yes	No	No	No	has basic information however AFP(knownledge) remains a challenge for most health workers
15/	Greater Gaborone	Male	38	Lesirane	Clinic	General Nurse	18	Yes	2014	Diploma	1	Yes	Yes	Very useful	Yes	Yes	Yes	Yes	No	No	No	Yes	Yes	Yes	No	Yes	No	Yes			No	Yes	No	No	No	not conves of the complications og measles because its not common.not knowledgeable about AFP
15/35/01	Greater Gaborone	Female	44	Tlokweng	Clinic	Midwife	18	Yes	2010	Diploma	2	Yes	Yes	Very useful	Yes	No	No	Yes	Yes	Yes	Yes	Yes	Yes	Yes	Yes	Yes		Yes	Yes	No	Yes	Yes	Yes	Yes	Yes	Knows but hesitant
15/35/02	Greater Gaborone	Female	53	Tlokweng	Clinic	Midwife	33	Yes	2018	Diploma	1	Yes	Yes	Very useful	Yes	Yes	Yes	Yes	No	Yes	Yes	No	Yes	Yes	Yes	Yes		Yes	No	Yes	Yes	Yes	Yes	Yes	Yes	Old nurse but still knowledgeable
15/502/hw01	Greater Gaborone	Female	30	Lekganyane Matlhaku	Clinic	General Nurse	30	Yes	2016	Diploma	7	Yes	Yes	Very useful	No	Yes	Yes	Yes	Yes	No	No	Yes	Yes	Yes	No	Yes	No	Yes	No	No	Yes	Yes	Yes	Yes	No	No comments
15/502/hw02	Greater Gaborone	Male	27	Lekganyane Matlhaku	Clinic		3	Yes	2019	Diploma		Yes	Yes	Very useful	Yes		Yes	No	No	No	No	Yes	Yes	Yes	No	Yes	No	Yes	No	No	Yes	Yes	Yes	Yes	No	no comments
15/502/hw04	Greater Gaborone	Male	64	Lekganyane Matlhaku	Clinic	Pharmacy Technician	34	No	N/A	Diploma	0	No	N/A	N/A	No	No	No	Yes	Yes	Yes	No	No	Yes	No	Yes	Yes		Yes	No	Yes	No	Yes		Yes	No	interviewee works on contract and has not been trained on IMCI hence need to capacitate pharmacy staff so that they may realise need to always have all the imci commodities in place at pharmacy
15/502/hw05	Greater Gaborone	Female	33	Lekganyane Matlhaku	Clinic	General Nurse	8	Yes	2015	Diploma	1	Yes	Yes	Very useful	Yes	Yes	Yes	Yes	Yes	Yes	Yes	Yes	Yes	Yes	Yes	Yes		Yes	No	Yes	Yes	Yes	Yes	Yes	Yes	interviewee knowledgeable but thinks of the far fetched issues
15/502/hw06	Greater Gaborone	Female	39	Lekganyane Matlhaku	Clinic	General Nurse	17	Yes	2007	Diploma	1	Yes	Yes	Very useful	Yes	Yes	Yes	Yes	Yes	Yes	Yes	Yes	Yes	Yes	Yes	Yes		Yes	Yes	Yes	Yes	Yes	Yes	Yes	Yes	nurse knowledgeable
15/306/01	Greater Gaborone	Female	47	Extension 14	Clinic	Health Education Assistant	15	Yes	2008	Diploma	6	No	Yes	Very useful	Yes	Yes	No	Yes	Yes	Yes	Yes	Yes	Yes	Yes	Yes	Yes		Yes	Yes	Yes	Yes	Yes	Yes	Yes	Yes	Hea very knowledgeable though did imic long ago
15/306/02	Greater Gaborone	Female	47	Extension 14	Clinic	Midwife	27	Yes	2004	Diploma	6	Yes	Yes	Useful	Yes	Yes	Yes	Yes	Yes	No	Yes	Yes	Yes	Yes	Yes	Yes		Yes	No	No	Yes	Yes	Yes	Yes	No	Nurse knowledgeable but doubting herself in answering
15/306/03	Greater Gaborone	Female	39	Extension 14	Clinic		14	Yes	2009	Diploma	1	Yes	Yes	Very useful	No	Yes	Yes	Yes	Yes	No	No	Yes	Yes	Yes	No	Yes	No	Yes	Yes	No	Yes	No	No	No	No
15/315/01	Greater Gaborone	Female	59	Phase 2	Clinic	Midwife	33	Yes	2004	Degree	10	Yes	Yes	Very useful	Yes	Yes	No	Yes	Yes	No	Yes	Yes	Yes	Yes	Yes	Yes		Yes	No	No	Yes	Yes	Yes	Yes	No	Old nurse but could still remember a lot though hesitant
15/315/02	Greater Gaborone	Female	44	Phase 2	Clinic	Midwife	19	No	N/A	Diploma	1	Yes	No	Very useful	No	No	No	No	Yes	Yes	No	Yes	Yes	Yes	Yes	Yes	Yes	Yes	No	Yes	Yes			Yes	No	Though not done imci but has Knowledge to familirise self with imci guidelines
15/325/01	Greater Gaborone	Female	48	Kgatelopele	Clinic	Midwife	22	No	N/A	Diploma	1	Yes	Yes	Useful	Yes	No	No	Yes	Yes	Yes	Yes	Yes	Yes	Yes	Yes	Yes		Yes	No	No	No	Yes	Yes	Yes	No	Knowledge there,but hesitant or doubting herself here and there
15/325/02	Greater Gaborone	Female	34	Kgatelopele	Clinic	General Nurse	10	No	N/A	Degree	1	Yes	No	Very useful	No	No	No	Yes	Yes	Yes	Yes	Yes	Yes	No	Yes	Yes		Yes	No	No	No	Yes	No	No	No	Doubting herself but has knowledge
15/325/03	Greater Gaborone	Male	33	Kgatelopele	Clinic	Health Education Assistant		Yes	2016	Certificate	1	No	N/A	N/A				Yes	No	Yes	No	No	Yes	Yes	Yes	Yes		Yes	No	No	Yes	Yes	Yes	Yes		welldone though hesitant mostly thinks of far fetched answers
15/325/04	Greater Gaborone	Female	44	Kgatelopele	Clinic	General Nurse	21	No	N/A	Diploma	1	Yes	No	Very useful	No	No	No	Yes	No	Yes	No	No	No	Yes	Yes	Yes		Yes	No	No	No	Yes	Yes	Yes	Yes	Nurse knows all but hesitant
15/325/05	Greater Gaborone	Male	37	Kgatelopele	Clinic	General Nurse		No	N/A	Diploma		Yes	No	Very useful	No	No	No	Yes	No	Yes	No	Yes	Yes	Yes	Yes	Yes		Yes	Yes	Yes	Yes	Yes	Yes	No	Yes	No interest but knowledgeable despite him not trained on imci
15/313/01	Greater Gaborone	Male		Sebele	Clinic	General Nurse	24	Yes	2010	Diploma	6	Yes	Yes	Useful	Yes	Yes	No	Yes	Yes	No	No	Yes	Yes	Yes	No	Yes		Yes	No	No	No	Yes	Yes	Yes	No
15/313/02	Greater Gaborone	Female	42	Sebele	Clinic	Health Education Assistant	21	Yes	2015	Diploma	5	No	N/A	N/A	No	No	No	Yes	No	Yes	No	No	Yes	Yes	Yes	Yes		Yes	Yes	No	Yes	Yes	Yes	Yes	No	HEA has a bit of knowledge though long done imci
15/313/03	Greater Gaborone	Female		Sebele	Clinic	Midwife	22	Yes	2006	Diploma	1	Yes	Yes	Very useful	Yes	Yes	Yes	Yes	Yes	No	No	Yes	Yes	No	No	Yes	No	Yes	Yes	Yes	Yes	Yes	No	Yes	Yes
15/313/04	Greater Gaborone	Male	37	Sebele	Clinic	General Nurse	13	Yes	2010	Diploma	1	Yes	Yes	Very useful	No	No	Yes	Yes	Yes	No	Yes	Yes	Yes	Yes	Yes	Yes		Yes	No	Yes	Yes	Yes	Yes	Yes	Yes	Nurse knowledgeable but doubting himself
15/310/01	Greater Gaborone	Female	35	BH3	Clinic	General Nurse	12	Yes	2012	Diploma	4	Yes	Yes	Very useful	Yes	No	Yes	Yes	No	No	No	Yes	Yes	Yes	Yes	Yes		Yes	Yes	Yes	Yes	Yes	Yes	Yes	Yes	Nurse knowledgeable but doubtful
15/310/02	Greater Gaborone	Female	34	BH3	Clinic	General Nurse	12	Yes	2011	Diploma	0	Yes	Yes	Very useful	No	No	Yes	Yes	No	No	Yes	Yes	Yes	Yes	Yes	Yes		Yes	Yes	Yes	Yes	Yes	Yes	Yes	No	Nurse knowledgeable needs to put more effort in the use of imci guidelines
15/310/03	Greater Gaborone	Female	57	BH3	Clinic	Midwife	33	Yes	2000	Diploma	1	No	N/A	N/A	No	No	No	No	No	No	No	Yes	No	No	No	No		Yes	No	No	No	Yes	Yes	Yes	No	Nurse needs refresher,long trained has forgoten
BL 003	Boteti	Female	23	Letlhakane	Clinic	General Nurse	0	No	2022	Diploma	0	Yes	Yes	Very useful	No	No	No	No	No	No	No	No	Yes	Yes	Yes	Yes	Yes	Yes	No	No	Yes	Yes	Yes	Yes	Yes	Booklet useful since its straight,making it easy to treat children
BL 002	Boteti	Female	47	Letlhakane	Clinic	General Nurse	21	Yes	2003	Diploma	1	Yes	Yes	Useful	Yes	No	Yes	Yes	No	No	No	Yes	Yes	Yes	Yes	No	No	Yes	Yes	No	Yes	Yes	Yes	Yes	No	IMCI guidelines make it easy for the health care worker to manage children under 5 years of age.
BL 001	Boteti	Male		Letlhakane	Clinic	Pharmacy Technician	6	No	N/A	Diploma	1	No	N/A	N/A	No	No	No	No	No	No	No	Yes	No	Yes	No	No	No	Yes	No	No	No	Yes	No	No	No	The pharmacy technician feels pharmacy staff should also be trained in imci so that they are fully equipped with the knowledge
BKH 001	Boteti	Female	30	Khumaga	Health Post	Health Education Assistant	7	No	N/A		7	No	N/A	N/A	No	No	No	No	Yes	Yes	No	Yes	Yes	No	No	Yes	No	Yes	No	No	Yes	Yes	Yes	Yes	Yes	Require new equipment for cwc
BKH 002	Boteti	Female	49	Khumaga	Health Post	Health Education Assistant	23	Yes			23	No	N/A	N/A	Yes	No	No	Yes	Yes	Yes	No	Yes	Yes	No	Yes	Yes	No	Yes	No	No	Yes	Yes	Yes	Yes	No	Refresher trainings should be organized,imci is a good initiative
BKH 003	Boteti	Male	24	Khumaga	Health Post	General Nurse	1	No	N/A	Diploma	2	Yes	No	Very useful	No	No	No	No	No	No	No	No	Yes	Yes	No	Yes	No	Yes	No	No	No	Yes	No	No	No	The facility to be provided with imci guidelines for improvementof childhood illinesses
BK 001	Boteti	Female	32	Kedia	Health Post	Health Education Assistant	7	No	N/A		7	No	N/A		No	Yes	No	No	No	No	No	Yes	Yes	Yes	No	Yes	Yes	No	No	No	Yes	Yes	Yes	Yes	Yes
BK 002	Boteti	Female	37	Kedia	Health Post	General Nurse	8	Yes	2015	Diploma	2	Yes	Yes	Very useful	No	No	No	Yes	No	No	No	Yes	Yes	Yes	No	Yes	No	Yes	No	No	Yes	Yes	Yes	Yes	Yes	Recommends refresher course for staff,facility needs transport to help children under 5 years,facility needs a medical doctor for easy management of under five children
BX 001	Boteti	Female	37	Xhumo	Clinic	Family Nurse Practitioner	13	Yes	2010	Diploma	2	Yes	Yes	Very useful	No	Yes	Yes	Yes	No	No	Yes	Yes	Yes	No	No	Yes	No	Yes	No	No	No	Yes	Yes	Yes	No	Guideline available in clinic but not followed,Antibiotics still beng given for diarrhoea cases,challenge:salty water for ORS preparation
BX 002	Boteti	Female	40	Xhumo	Clinic	Midwife	14	No	N/A	Diploma	2	Yes	Yes	Very useful	Yes	No	No	No	No	No	No	Yes	Yes	Yes	No	No	No	Yes	No	No	No	Yes	Yes	No	No
BMS 001	Boteti	Male	31	Mosu	Health Post	Health Education Assistant	8	Yes	2017	Certificate	8	No	N/A	N/A	No	Yes	No	No	No	No	No	Yes	Yes	Yes	No	Yes	Yes	Yes	Yes	No	No	Yes	Yes	Yes	No	No challenges concerning under-five children,childrenare manageable.Imci register not utilized,reports not done
BMS 002	Boteti	Male	34	Mosu	Health Post	General Nurse	10	No	N/A	Degree	2	Yes	Yes	Very useful	No	No	No	Yes	No	No	No	Yes	No	Yes	No	Yes	No	No	No	No	No	Yes	Yes	Yes	No	Staff not trained in imci and cwc
BMS 003	Boteti	Male	39	Mosu	Health Post	Midwife	15	Yes	2014	Diploma	8	Yes	Yes	Useful	No	No	No	No	No	No	No	Yes	Yes	Yes	No	Yes	No	No	No	No	Yes	Yes	No	No	No	Imci guidelines are very helpful in diagnosing children since they assist in treatment
Bmm 001	Boteti	Female	34	Mmatshumo	Clinic	General Nurse	10	Yes	2022	Degree	2	Yes	Yes	Very useful	No	Yes	Yes	Yes	Yes	Yes	Yes	Yes	Yes	Yes	Yes	Yes	Yes	Yes	No	No	Yes	Yes	Yes	Yes	Yes	imci is good for consultations
Bmm 002	Boteti	Female	32	Mmatshumo	Clinic	Health Education Assistant	7	Yes	2017	Certificate		No	N/A	N/A	Yes	No	No	No	No	No	No	No	Yes	Yes	Yes	Yes	No	Yes	No	No	Yes	Yes	Yes	Yes	No
Bmm 003	Boteti	Male	36	Mmatshumo	Clinic	Psychiatric Nurse	11	Yes	2012	Diploma	2	Yes	Yes	Very useful	Yes	No	Yes	Yes	Yes	No	Yes	Yes	Yes	Yes	Yes	Yes	No	Yes	No	No	Yes	Yes	No	No	No	Reporting tool not user friendly
Bmm 004	Boteti	Male	48	Mmatshumo	Clinic	Midwife	22	No	N/A	Diploma	6	Yes	Yes	Very useful	No	No	Yes	Yes	No	No	No	Yes	No	No	Yes	Yes	No	Yes	No	No	Yes	Yes	Yes	Yes	No	Staff training on imci should be emphasized so that all clinians are familiar with imci guidelines.all equipment in the management of under fives should be prioritized.support visits lacking behind
Bmy 001	Boteti	Male	40	Mmea	Health Post	Midwife	17	Yes	2007	Diploma	0	Yes	No	Useful	Yes	No	No	No	No	No	No	Yes	Yes	Yes	No	Yes	No	Yes	No	No	Yes	Yes	Yes	Yes	No	imci guideline useful in the management of under five children
Bmk 001	Boteti	Female	47	Mokubilo	Health Post	Health Education Assistant	23	Yes	2009		1	No	N/A	N/A	No	No	No	Yes	Yes	Yes	No	Yes	Yes	Yes	No	No	No	Yes	No	No	Yes	Yes	Yes	Yes	No	Nurse should always be available @ cwc to assess children
Bmk 002	Boteti	Female	32	Mokubilo	Health Post	General Nurse	10	No	N/A	Diploma	2	Yes	No	Very useful	No	No	No	Yes	No	No	No	Yes	No	Yes	No	Yes	No	Yes	No	No	Yes	Yes		No	Yes	Advocates for training of all itcw on imci and national status assessment of under 5 children
Bmk 003	Boteti	Female	42	Mokubilo	Health Post	Family Nurse Practitioner	21	Yes	2009	Diploma	2	Yes	Yes	Useful	Yes	No	No	Yes	No	Yes	No	Yes	Yes	Yes	No	Yes	No	Yes	No	No	Yes	Yes	Yes	No	No	Clasifications giving problems e.g should give cough or cold classification in the register
Bmk 004	Boteti	Female	46	Mokubilo	Health Post	General Nurse	23	Yes	2009	Diploma	0	Yes	No	Very useful	No	No	No	Yes	No	No	No	Yes	Yes	No	Yes	No	No	Yes	Yes	Yes	Yes	Yes	Yes	No	No	All itcw to be trained in imci both at ministry level and DHMT level
Bmk 005	Boteti	Female	34	Mokubilo	Health Post	General Nurse	8	No		Diploma	0	Yes	Yes	Very useful	No	Yes	Yes	No	No	No	No	Yes	No	No	No	Yes	No	Yes	No	Yes	Yes	Yes	Yes	Yes	Yes	Book is vry useful when consulting children.Training within the district to refresh other
Bmp 001	Boteti	Female	30	Mopipi	Clinic	Health Education Assistant	7	No	N/A	Certificate	7	No	N/A	N/A	No	No	No	Yes	Yes	No	No	Yes	Yes	Yes	No	Yes	No	Yes	Yes	No	Yes	Yes	Yes	Yes	Yes	Education should be done to HCW when changes are made
Bmp 002	Boteti	Female	48	Mopipi	Clinic	Midwife	23	Yes	2005	Diploma	3	Yes	Yes	Useful	No	No	No	Yes	No	No	No	Yes	No	No	No	Yes	No	Yes	No	No	Yes	Yes	No	No	No	Training should be intensified in the district
Bmp 003	Boteti	Female	37	Mopipi	Clinic	Pharmacy Technician	15	No	N/A	Diploma	14	No	N/A	N/A	No	No	No	No	No	No	No	Yes	No	No	No	Yes	No	Yes	No	No	No	No	No	No	No	Staff to be encouraged to adhere to imci guidelines to prevent unecessary antibiotics
Bmp 004	Boteti	Male	31	Mopipi	Clinic	Family Nurse Practitioner	9	Yes	2014	Diploma	2	Yes	Yes	Very useful	Yes	Yes	Yes	Yes	Yes	No	No	Yes	Yes	Yes	Yes	Yes	Yes	Yes	Yes	Yes	Yes	Yes	No	Yes	No	It has simplified consulting children
Bmp 005	Boteti	Male	51	Mopipi	Clinic	Midwife	28	Yes	2013	Degree	1	Yes	Yes	Very useful	No	No	No	No	Yes	No	No	Yes	Yes	No	No	Yes	No	Yes	No	No	Yes	Yes	No	No	No
Btw 00	Boteti	Female	36	Tawana	Clinic	General Nurse	13	No		Diploma	4	Yes	Yes	Very useful	Yes	Yes	Yes	No	No	No	No	Yes	Yes	Yes	Yes	Yes	Yes	Yes	Yes	Yes	Yes	Yes	Yes	Yes	Yes	Duidelines very useful especially those not trained in imci
Btw 004	Boteti	Female	33	Tawana	Clinic	General Nurse	11	Yes	2012	Diploma	2	Yes	Yes	Very useful	Yes	Yes	Yes	Yes	No	No	No	Yes	Yes	Yes	Yes	Yes	No	Yes	No	No	Yes	Yes	No	No	No
SE/01/001	South East	Female	38	Siga	Clinic	Midwife	15	Yes	2008	Diploma		Yes	No	Very useful	Yes	No	Yes	Yes	Yes	No	No	Yes	Yes	Yes	Yes	No	No	Yes	Yes	No	Yes	Yes	No	No	Yes	Participant did well on most of the questions regardless of facility not with chart booklet for quite some time,recommend to facilitate imci in-service in the facility
SE/01/002	South East	Female	31	Siga	Clinic	General Nurse	6	No	N/A	Degree	4	Yes		Useful	No	No	No	Yes	Yes	No	No	Yes	Yes	No	No	Yes	No	Yes	No	No	No	Yes	No	No	No	Participant need to review the chart booklet and practise use of ie,has exposure IPD than OPO
SE/02/001	South East	Female	34	Taung	Clinic	General Nurse	10	No	N/A	Degree	4	Yes	Yes	Very useful	Yes	No	Yes	Yes	Yes	Yes	Yes	Yes	Yes	Yes	Yes	Yes	No	Yes	No	No	Yes	Yes	Yes	Yes	Yes	Participant did exceptionally well though not imci trained,Gained exposure from clinical experience in patient
SE/02/002	South East	Male	35	Taung	Clinic	General Nurse	13	Yes	2010	Diploma	7	Yes	Yes	Very useful	No	No	Yes	Yes	Yes	No	No	No	Yes	Yes	Yes	Yes	No	Yes	Yes	Yes	Yes	Yes	Yes	Yes	Yes	Participant feels the only part in the chart booklet that is useful is the diarrhoes management,participant has moderate information
SE/02/003	South East	Male	46	Taung	Clinic	Health Education Assistant	12	Yes		Certificate	4	No	N/A	N/A	Yes	No	No	Yes	Yes	No	Yes	Yes	Yes	Yes	Yes	Yes	No	Yes	No	No	Yes	Yes	Yes	No	No
SE/02/004	South East	Male	28	Taung	Clinic	General Nurse		Yes	2018	Diploma	4	Yes	Yes	Very useful	Yes	Yes	No	No	No	No	No	Yes	Yes	Yes	No	Yes	No	Yes	No	No	Yes	Yes	No	Yes	No	Need to refer to the imci guidelinesin relation to AFP,measles
	Tutume	Male	24	Thini	Clinic	General Nurse	1	No	N/A	Diploma	0	Yes	Yes	Very useful	Yes	Yes	Yes	Yes	Yes	No	Yes	Yes	Yes	Yes	Yes	Yes	Yes	Yes	Yes	Yes	Yes	Yes	Yes	Yes	Yes
	Tutume	Female	36	Thini	Clinic	General Nurse	12	No	N/A	Diploma	1	Yes	Yes	Very useful	Yes	Yes	Yes	Yes	Yes	Yes	Yes	Yes	Yes	Yes	Yes	Yes	Yes	Yes	Yes	Yes	Yes	Yes	Yes	Yes	Yes
MAG 002	Tutume	Female	58	Magapatona	Health Post	Midwife	31	Yes	2005	Diploma	0	No	N/A	N/A	Yes	Yes	Yes	Yes	No	Yes	No	Yes	Yes	Yes	Yes	Yes	No	No	Yes	Yes	No	Yes	No	Yes	Yes
	Tutume	Female	30	Magapatona	Health Post	General Nurse	8	Yes	2015	Diploma	1	Yes	Yes	Very useful	Yes	Yes	Yes	Yes	Yes	No	Yes	Yes	Yes	Yes	No	Yes	Yes	Yes	Yes	Yes	Yes	Yes	Yes	Yes	Yes
	Tutume	Male	40	Magapatona	Health Post	General Nurse	16	Yes	2015	Diploma	1	Yes	Yes	Very useful	Yes	Yes	Yes	Yes	Yes	No	No	Yes	Yes	Yes	No	Yes	No	Yes	Yes	No	Yes	Yes	No	Yes	Yes
Dzoroga 001	Tutume	Female		Dzoroga	Health Post	Midwife	12	Yes	2011	Diploma	3	Yes	Yes	Useful	Yes	Yes	Yes	Yes	Yes	No	Yes	Yes	Yes	Yes	Yes	Yes	Yes	Yes		Yes	Yes	Yes	Yes	Yes	Yes
	Tutume	Male	28	Gweta	Hospital	General Doctor	3	No	N/A	Degree	1	Yes	Yes	Very useful	Yes	Yes	Yes	No	Yes	No	Yes	Yes	Yes	Yes	Yes	Yes	Yes	Yes	Yes	Yes	Yes	Yes	Yes	Yes	No
	Tutume	Female	54	Gweta	Hospital	Midwife	30	No	N/A	Diploma	5	Yes	Yes	Very useful	Yes	Yes	Yes	Yes	Yes	No	Yes	Yes	Yes	Yes	Yes	Yes	Yes	Yes	Yes	Yes	Yes	Yes		Yes	Yes	imci guidelines are so helpful to consult under five children.it is followed acording under the deaths or complications can be reduced.support visits imci and training of staff is necessary
	Tutume	Male	38	Gweta	Hospital	General Nurse	14	Yes	2012	Diploma	6	Yes	Yes	Useful	Yes	Yes	Yes	Yes	Yes	Yes	No	Yes	Yes	Yes	Yes	Yes	Yes	Yes	Yes	Yes	Yes	Yes	Yes	Yes	Yes
	Tutume	Female	37	Gweta	Clinic	General Nurse	15	No		Diploma	6	Yes	Yes	Very useful	Yes	Yes	Yes	Yes	Yes	No	Yes	Yes	Yes	Yes	Yes	Yes	Yes	Yes	Yes	Yes	Yes	Yes	Yes	Yes	Yes	imci are very useful because they help us manage our sick under five well.and it also help us when to refer
	Tutume	Male	26	Gweta	Clinic	General Nurse	2	Yes	2019	Diploma	2	Yes	Yes	Useful	Yes	Yes	Yes	No	Yes	No	Yes	Yes	Yes	Yes	Yes	Yes	Yes	Yes	No	No	Yes	Yes	Yes	Yes	Yes	imci is a useful programme but due to staffing it is not used to its maximum.intergration requires a lot of documantation during consultation hence poor time provided to deliver quality services to other general consultations.imci nurse should operate under 5 clinics specifically
	Tutume	Female	23	Gweta	Clinic	General Nurse	0	No		Diploma	0	Yes	Yes	Very useful	Yes	Yes	Yes	Yes	Yes	Yes	Yes	Yes	Yes	Yes	Yes	Yes	Yes	Yes	Yes	Yes	Yes	Yes	Yes	Yes	Yes
ZN908343	Tutume	Male	28	Gweta	Hospital	General Doctor	1	No	N/A	Degree	1	Yes	Yes	Very useful	Yes	Yes	Yes	Yes	Yes	No	Yes	Yes	Yes	Yes	Yes	No	Yes	No	Yes	No	Yes	Yes	Yes	Yes	No	The imci is very useful to examination children and pick up on certain things that can be missed during examination of the child
	Tutume	Female	62	Dukwi	Clinic	Midwife		No	N/A	Diploma	1	Yes	Yes	Very useful	Yes		Yes	Yes				Yes	Yes	Yes	Yes	Yes	Yes	Yes	Yes	Yes	Yes
	Tutume	Female	29	Dukwi	Clinic	General Nurse	7	No		Diploma	7	Yes	Yes	Useful		Yes	Yes	Yes	Yes			Yes	Yes	Yes	Yes	Yes	No	Yes		Yes	Yes	Yes		Yes	Yes
	Tutume	Female	29	Mokgoro	Clinic	General Nurse	7	Yes	2016	Diploma	4	Yes	Yes	Very useful	Yes	Yes	Yes	Yes	Yes	No	Yes	Yes	Yes	Yes	Yes	Yes	Yes	Yes		Yes	Yes	Yes	Yes	Yes	Yes
	Tutume	Male	44	Mokgoro	Clinic	General Nurse	20	No		Diploma	1	Yes	Yes	Very useful	Yes	Yes	Yes	Yes	Yes	Yes	Yes	Yes	Yes	Yes	No	Yes	No	Yes	No	No	Yes	Yes	Yes	Yes	Yes
	Tutume	Female	61	Mokgoro	Clinic	Midwife	1	Yes	2002	Diploma	1	Yes	Yes	Very useful	Yes	No	Yes	Yes				Yes	Yes	Yes	Yes		Yes	Yes	Yes		Yes	Yes		Yes	Yes	fresher courses needed for those trained long back ago
	Tutume	Male	34	Mokgoro	Clinic	General Nurse	11	Yes	2019	Degree		Yes	Yes	Very useful	Yes	Yes	Yes	Yes	Yes	No	Yes	Yes	Yes	Yes	Yes	Yes	Yes	Yes	Yes	Yes	Yes	Yes	Yes	Yes	Yes
	Tutume	Female	56	Mokgoro	Clinic	Midwife	11	Yes	2007	Degree	11	Yes	Yes	Very useful	Yes	Yes	Yes	Yes	Yes	No	Yes	No	Yes	Yes	Yes	Yes	Yes	Yes	Yes	Yes	Yes	Yes	Yes	Yes	Yes	Question number five will mislead the interview,the spelling of rush,if the spelling was rash a will have answered yes
SE/05/001	South East	Female	59	Mogobane	Health Post	Health Education Assistant	30	Yes	2017	Certificate	3	No	N/A	N/A	No	Yes	No	Yes	Yes	No	No	Yes	Yes	Yes	Yes	Yes	No	No	Yes	No	Yes	Yes	Yes	Yes	No
SE/05/002	South East	Female	55	Mogobane	Health Post	Health Care Assistant		No	N/A	Diploma	3	No	N/A	N/A	No	No	No	No	No	No	No	Yes	Yes	Yes	No	Yes	No	No	No	No	No	Yes	Yes	Yes	No	Recommend the the facility be conduct routine in-service on specific topics on imci,especially on AFP,measles
SE/05/003	South East	Female	25	Mogobane	Health Post	General Nurse	2	Yes	2020	Diploma	2	Yes	Yes	Very useful	Yes	Yes	Yes	Yes	Yes	Yes	Yes	Yes	Yes	Yes	Yes	Yes	Yes	Yes	Yes	Yes	Yes	Yes	Yes	Yes	No	Participant knowlegeable,recommended to share information with coleagues
SE/05/004	South East	Female	35	Mogobane	Health Post	Midwife	12	Yes	2019	Diploma	4	Yes	Yes	Very useful	Yes	Yes	Yes	Yes	Yes	Yes	Yes	Yes	Yes	Yes	No	Yes	No	Yes	Yes	Yes	Yes	Yes	Yes	Yes	Yes	Participant knowledge exceptional,recommended to share information with coleagues
SE/05/005	South East	Female	39	Mogobane	Health Post	General Nurse	13	Yes	2015	Diploma	2	Yes	Yes	Very useful	Yes	No	No	Yes	No	No	Yes	Yes	Yes	No	No	Yes	No	Yes	No	No	No	Yes	Yes	No	No
SE/06/001	South East	Female	43	Mogobane	Clinic	General Nurse	17	No	N/A	Diploma	4	Yes		Useful	Yes	Yes	Yes	Yes	Yes	Yes	No	No	No	No	No	No	No	Yes	Yes	No	Yes	Yes	Yes	Yes	No	Participant has information but needed a lot of clues to answer the questions.needs to use the chart booklet quite often
SE/06/002	South East	Male	30	Mogobane	Clinic	Pharmacy Technician	8	No	N/A	Diploma	8	No	N/A	N/A	No	No	No	No	No	No	No	No	No	No	No	No	No	No	No	No	No	Yes	Yes	No	No	Participant has no any knowledge about any conditions.he will only ask when the consultation is brought to the dispensary to see if the practitioner seeing the patient has prescribed medication properly.Participant is reluctant,needs orientation to professionalism of the service
SE/06/003	South East	Female	44	Mogobane	Clinic	Midwife	20	No	N/A		9	Yes	Yes	Very useful	Yes	Yes	No	Yes	No	No	No	Yes	Yes	Yes	No	Yes	No	Yes	No	No	Yes	Yes	Yes		No
SE/06/004	South East	Female	43	Mogobane	Clinic	Midwife	20	No	N/A		2	Yes	Yes	Useful	No	No	No	Yes	No	No	No	Yes	Yes	Yes	No	Yes	No	Yes	Yes	No	No	Yes	Yes	Yes	No
SE/06/005	South East	Female	35	Mogobane	Clinic	Health Education Assistant	0	No	N/A	Certificate	0	No	N/A	N/A	No	Yes	No	No	No	No	No	Yes	Yes	No	No	Yes	No	Yes	No	No	Yes	Yes	Yes	Yes	No	Recommend for in-service on AFP,measles
SE/06/006	South East	Female	38	Mogobane	Clinic	Health Education Assistant	0	No	N/A	Certificate	0	No	N/A	N/A	Yes	No	No	No	No	No	No	Yes	Yes	Yes	No	Yes	No	Yes	No	No	Yes	Yes	Yes	Yes	No	Participant feels like there is neglegence when it comes to taking care of under-five children,children are left with grandparents.the community has a belief that children inherit things(e.g SAM)
SE/07/001	South East	Female		Lesethana	Clinic	Midwife	25	Yes	2005		1	No	N/A	N/A	Yes	No	Yes	Yes	Yes	No	Yes	Yes	Yes	Yes	Yes	Yes	No	Yes	Yes	No	Yes	Yes	Yes		Yes
SE/07/002	South East	Female	45	Lesethana	Clinic	Health Care Assistant	18	No	N/A	Certificate	3	No	No	N/A	No	Yes	No	Yes	Yes	No	No	Yes	Yes	Yes	No	Yes	No	Yes	No	No	No	Yes	Yes	Yes	No	Participants has information enough to attend under fives especially during training
SE/07/003	South East	Female	48	Lesethana	Clinic	Family Nurse Practitioner	25	No	N/A	Diploma	8	Yes	Yes	Very useful	Yes	No	Yes	Yes	Yes	No	Yes	Yes	Yes	Yes	No	Yes	No	Yes	No	No	Yes	Yes	No	No	No
SE/07/004	South East	Female	48	Lesethana	Clinic	Health Education Assistant	23	Yes		Certificate	4	No	N/A	N/A	Yes	No	Yes	Yes	Yes	No	No	Yes	Yes	Yes	No	Yes	Yes	Yes	Yes	No	Yes	Yes	Yes	Yes	No	Participant appreciated the Decam corner use in imci.Pleaded fo refresher in imci.Participant was knowledgeable on imci
SE/07/005	South East	Male	37	Lesethana	Clinic	Midwife	13	Yes	2009	Diploma	4	Yes	Yes	Very useful	Yes	Yes	No	No	Yes	Yes	No	Yes	Yes	No	No	Yes	Yes	Yes	No	No	Yes	Yes	Yes	No	Yes	Decam corner is very important
SE/07/006	South East	Female	56	Lesethana	Clinic	Health Education Assistant	34	Yes	2016		2	No	N/A	N/A	No	Yes	No	No	No	No	No	Yes	Yes	Yes	Yes	Yes	Yes	Yes	Yes	No	Yes	Yes	Yes	Yes	No
SE/07/007	South East	Male	46	Lesethana	Clinic	General Nurse	22	No	N/A		4	Yes	No	N/A	No	No	No	Yes	Yes	No	No	Yes	Yes	Yes	No	Yes	No	Yes	Yes	No	No	Yes	Yes	Yes	No
SE/08/001	South East	Male	38	St Condrats	Clinic	General Nurse	16	No		Diploma	2	Yes	Yes	Very useful	No	Yes	Yes	Yes		No	No	Yes	Yes	Yes	No	No	No	Yes	No	No	Yes	Yes	Yes	Yes	Yes	Since introduction of imci management improves the health of the kids and helps to give appropriate
SE/08/002	South East	Female	35	St Condrats	Clinic	Midwife	12	No	N/A	Diploma	2	Yes	Yes	Useful	No	No	No	Yes	No	No	No	Yes	Yes	Yes	Yes	Yes	No	Yes	No	No	No	Yes	Yes	No	No	Not trained so they are unable to use the chart booklet
SE/08/003	South East	Female	41	St Condrats	Clinic	Health Education Assistant	15	Yes		Certificate	15	No	N/A	N/A	No	Yes	No	Yes	No	No	No	Yes	Yes	Yes	No	Yes	No	Yes	No	No	Yes	Yes	Yes	Yes	No	Participantwas not tranversent with imci but counseling anf health education was good
SE/08/004	South East	Female	47	St Condrats	Clinic	Midwife	24	Yes	2002	Diploma	13	Yes	Yes	Very useful	Yes	Yes	Yes	Yes	Yes	No	No	Yes	Yes	Yes	Yes	Yes	No	Yes	No	No	Yes	Yes	Yes	Yes	No	Participant knowledgeable in most aspects,recommends in-service with coleagues
SE/04/001	South East	Male	32	Sakhutswane	Health Post	General Nurse	11	Yes	2017	Diploma	2	Yes	Yes	Very useful	No	Yes	No	Yes	No		Yes	Yes	Yes	Yes	Yes	Yes	Yes	Yes	Yes	Yes	Yes	Yes	Yes	Yes	No	The officer is knowledgeable on most aspectson management of childhood illnesses inregards of not seeying a lot of children,recommend for the district to avail height board
SE/03/001	South East	Female	53	Otse	Clinic	Senior Health Education Assistant	12	No		Certificate		No	N/A	N/A	No	Yes	No	Yes	No	No	No	Yes	Yes	Yes	Yes		Yes		No	No		Yes	Yes			Hw gave information more on counselling the care giver and health education
SE/03/002	South East	Female	36	Otse	Clinic	Temp Health Education Assistant	0	No		Certificate		No	N/A	N/A	No	Yes	No	Yes	No	No	No	No	Yes	Yes	No	No	Yes	Yes	No	No	Yes	Yes	Yes	Yes	No	Included assessing feeding what the child eats and how many time a day
SE/03/003	South East	Female	46	Otse	Clinic	Health Care Assistant	21	No			3	No			No	No	No	No	No	No	No	Yes	Yes	No	No	Yes	No	Yes	No	No	No	Yes	No	No	No	Recommend to use the imci guidelines.There is need for trained as the officer ha not been trained on imci before
SE/03/004	South East	Female	34	Otse	Clinic	Midwife	12	Yes	2012	Diploma	0	Yes	Yes	Useful	No	Yes	No	Yes	No	No	No	Yes	Yes	Yes	Yes	Yes	Yes	Yes	No	No	Yes	Yes	Yes	Yes	No	Participant feels that they do not consult children as often and that the register(imci) is time consuming to fill
SE/03/005	South East	Male		Otse	Clinic	General Nurse	11	Yes	2012		3	Yes	Yes	Useful	No	Yes	No	Yes	Yes	No	No	Yes	Yes	Yes	No	Yes	No	Yes	Yes	Yes	No	Yes	No	Yes	No
Kgosing 1	Kweneng East	Male	30	Kgosing	Clinic	Psychiatric Nurse	7	No	N/A	Degree	1	Yes	No	N/A	No	No	No	Yes				Yes	Yes	Yes	No	No	No	Yes	No	No		Yes	Yes	Yes	No
Kgosing 2	Kweneng East	Female	30	Kgosing	Clinic	General Nurse	5	No	N/A	Diploma	1	Yes	Yes	Very useful	No	No	No	Yes	No	No	No	Yes	Yes	Yes	No	Yes	No	Yes	No	No	No	Yes	No	No	Yes
Kgosing 3	Kweneng East	Female	39	Kgosing	Clinic	Pharmacy Technician	16	No	N/A	Diploma	0	No	N/A	N/A	No	No	No	No	No	No	No	Yes	Yes	No	No	Yes		Yes	No	No	No	Yes	Yes	No	No
Kgosing 4	Kweneng East	Male	37	Kgosing	Clinic	Family Nurse Practitioner	19	Yes	2015	Diploma	3	Yes	Yes	Very useful	Yes	Yes	Yes	Yes				Yes	Yes	Yes		Yes		Yes	Yes		Yes	Yes			Yes
Kgosing 5	Kweneng East	Female	58	Kgosing	Clinic	Health Education Assistant	33	Yes		Certificate	11	No	N/A	N/A	N/A	N/A	N/A	Yes	Yes	Yes		Yes	Yes	Yes	Yes	Yes	No	Yes	No	No	No	Yes	Yes		Yes
Kgosing 6	Kweneng East	Female	48	Kgosing	Clinic	Health Care Assistant	21	No	N/A	Certificate	3	No	N/A	N/A	N/A	N/A	N/A	No	No	No	No	Yes	Yes	Yes	No	Yes	No	Yes	No	No		Yes	Yes
Kum 001	Kweneng East	Female	36	Kumakwane	Health Post	General Nurse	14	No	N/A	Diploma	3	Yes	No	Very useful	Yes	Yes	Yes	Yes	Yes	No		Yes	Yes	Yes		Yes	Yes	Yes			Yes	Yes	Yes		Yes	Recommend for IMAM Training
Kum 002	Kweneng East	Male	36	Kumakwane	Health Post	Health Education Assistant	7	No	N/A	Certificate	4	No	N/A	N/A	No	Yes	Yes	Yes	Yes	No	Yes	Yes	Yes	Yes	Yes	Yes	No	Yes	Yes	Yes	Yes	Yes	Yes	Yes	No	Officer was very cooperative and showed interest on answering questions.Advised to always read guidelines as they are available.
Kum 003	Kweneng East	Male	29	Kumakwane	Health Post	General Nurse	3	Yes	2019	Diploma	0	Yes	No	Useful	Yes	No	No	No	Yes	No	No	Yes	Yes	No	No	Yes	No	Yes	Yes		No	Yes	No	No	No	Health care worker request for refresher course.
GAM 001	Kweneng East	Female	30	Gamodubu	Health Post	General Nurse	3	Yes	2020	Diploma	0	Yes	Yes	Useful	Yes	Yes	Yes	No	No	No	No	Yes	Yes	No	Yes	Yes	No	No	Yes	No	Yes	Yes	Yes	Yes	No
GAM 002	Kweneng East	Female	50	Gamodubu	Health Post	Health Education Assistant	2	No	N/A	Certificate	2	No						Yes	Yes	No	Yes	Yes	Yes	Yes	Yes	Yes	Yes	Yes	Yes	Yes	Yes	Yes	Yes		Yes	Recommend for IMAM Training and growth monitoring.
GAM 003	Kweneng East	Female	35	Gamodubu	Health Post	General Nurse	10	Yes	2013	Diploma	5	Yes	No	Very useful	No	Yes	No	No	No	No	No	Yes	Yes	Yes		Yes		Yes	No	No	Yes	Yes	Yes		No	Recommends refresher training for IMCI and frequent supportive supervision.
GAM 004	Kweneng East	Female	43	Gamodubu	Health Post	Health Care Assistant	20	No	N/A	Certificate	4	No						No	No	No	No	Yes	Yes	Yes		Yes		Yes	No	No	Yes	Yes	Yes	No	No	Recommends that training for child health should include all health care workers in the facility.No MUAC tape in the facility.
GAM 005	Kweneng East	Female	62	Gamodubu	Health Post	Midwife	1	No	N/A	Diploma	1	Yes	No	Very useful	No	No	No	Yes	No	No	Yes	Yes	Yes	Yes	Yes	Yes	Yes	Yes	Yes		No	Yes	Yes	Yes	No	The health worker was very cooperative,able to go extra mile explaining the questions especially coming up with new information which is not documented in the form.
BOA 001	Kweneng East	Male	39	Boatlaname	Health Post	Midwife	16	No	N/A	Diploma	4	Yes	Yes	Useful	Yes	Yes	Yes	Yes	Yes	Yes	No	Yes	Yes	Yes	No	Yes	No	Yes	No	No	Yes	Yes	Yes	No	No	No MUAC tape.
BOA 002	Kweneng East	Male	39	Boatlaname	Health Post	Pharmacy Technician	0	No	N/A	Diploma	0	No						Yes	No	No	No	Yes	No	No	No	Yes	No	Yes	No	No	No	No	No	No	No	Training on IMCI.
BOA 003	Kweneng East	Male		Boatlaname	Health Post	General Doctor	3	No	N/A	Degree	1	Yes	No		No	No	No	Yes	Yes		Yes	Yes	Yes	Yes		Yes	Yes	Yes	No	No	No	Yes	Yes	Yes	No	Transport. IMCI training or refresher.Needs more IEC
BOA 004	Kweneng East	Female	39	Boatlaname	Health Post	Health Education Assistant	7	No	N/A	Certificate	7							No	No	No	No	Yes	Yes	No	No	Yes	No	Yes	Yes	No	Yes	Yes	Yes	No	No
BOA 005	Kweneng East	Male	29	Boatlaname	Health Post	General Nurse	4	No	2018	Degree	4	Yes	Yes	Useful	No	No	No	No	No	No	No	Yes	Yes	Yes		Yes	No	Yes	No	No	Yes	Yes	Yes	Yes	No	Needs training on IMCI.
SHA 001	Kweneng East	Male	41	Shadishadi	Health Post	General Nurse	8	No	N/A	Diploma	1	Yes	No	Useful	No	No	No	No	No	No	No	Yes	Yes	No	No	Yes	No	Yes	No	No	No	Yes	Yes	No	No
TPH 001	Kweneng East	Female	51	Thamaga	P. Hospital	General Nurse	28	Yes		Degree	3	No						Yes	No	No	No	Yes	No	Yes	Yes	Yes	Yes	Yes	Yes	No	No	Yes	Yes	Yes	No	Administrator feels they need to be oriented on the new guidelines as well.
TPH 002	Kweneng East	Male	33	Thamaga	P. Hospital	General Nurse	8	No	N/A	Degree	0	Yes	No	Useful	No	No	Yes	Yes	No	No	No	Yes	Yes	Yes	No	Yes	No	Yes	Yes	No	No	Yes	Yes	No	No	Needs IMCI training since he is allocated to children's clinic
TPH 003	Kweneng East	Female	25	Thamaga	P. Hospital	General Nurse	2	Yes	2019	Diploma	2	Yes	No	Very useful	Yes	Yes	No	Yes	No	No	No	Yes	Yes	Yes	Yes	Yes	Yes	Yes	No	No	Yes	Yes	Yes	Yes	No
TPH 004	Kweneng East	Male	50	Thamaga	P. Hospital	Community Health Nurse	20	Yes	2011	Diploma	2	Yes	Yes	Useful	Yes			Yes	Yes	Yes	Yes	Yes	Yes		Yes	Yes		Yes	Yes		Yes	Yes	Yes
TPH 005	Kweneng East	Male	50	Thamaga	P. Hospital	Family Nurse Practitioner	24	No		Diploma	0	Yes	No		No	No	Yes	No	No	No	Yes	Yes	Yes	Yes	Yes	Yes	No	No	Yes	Yes	Yes	Yes	Yes	No	No
Lentswe 001	Kweneng East	Female	46	Lentsweletau	Clinic	General Nurse	20	No		Diploma	1	Yes	Yes	Useful				Yes			Yes	Yes	Yes	Yes		Yes		Yes	Yes			Yes				Needs IMCI training
Lentswe 002	Kweneng East	Female	28	Lentsweletau	Clinic	Midwife	9	Yes	2014	Diploma	0	Yes	No	Very useful	No	No	No	Yes	Yes	No	No	Yes	No	No	No	Yes	No	Yes	Yes	No	No	Yes	Yes	Yes	No	Needs refresher training.
Lentswe 003	Kweneng East	Male	31	Lentsweletau	Clinic	Health Education Assistant	7	Yes	2016	Certificate		No			Yes	Yes	Yes	Yes	Yes	Yes	Yes	Yes	Yes	Yes	Yes	Yes	Yes		Yes	Yes	Yes	Yes	Yes	Yes	Yes	Inservice training on different health issues needed as the officer illustrated that only nurses are the one's being trained and HEA'S are never trained.
Phu 001	Kweneng East	Male		Phuthadikobo	Clinic	Health Education Assistant		No				No		Very useful	Yes	No	Yes	Yes	No	No	Yes	Yes	Yes	Yes	Yes	Yes	Yes	Yes	No	Yes	Yes	Yes	Yes	Yes	No	In-service training for HEA's to be incorporated with other Health workers for them to acquire knowledge also.They should also be trained in Health programmes so as to clear the gap.
Phu 002	Kweneng East	Female	47	Phuthadikobo	Clinic	General Nurse	18	No		Diploma	5	Yes	Yes	Very useful		Yes		Yes		Yes		Yes	Yes	Yes	Yes	Yes		Yes			Yes	Yes	Yes	Yes	No
Phu 003	Kweneng East	Female	37	Phuthadikobo	Clinic	General Nurse	14	No		Diploma	7	Yes	Yes	Very useful	Yes	Yes	No	No	No	No		Yes	Yes	Yes		Yes		Yes	No	No		Yes	Yes
M.C.C 001	Kweneng East	Female		Molepolole Council	Clinic	Pharmacy Technician	4				0	No			No	No	No	No	No	No	No	No	Yes	Yes		Yes			No	No	No	Yes	No	No	No	Pharmacy technician needs IMCI training
M.C.C.002	Kweneng East	Female	45	Molepolole Council	Clinic	Family Nurse Practitioner	21	Yes		Diploma	2	Yes	No	Useful	Yes	Yes	Yes	Yes	Yes	No	No	Yes	Yes	Yes	No	Yes	No	Yes	Yes	Yes	No	Yes	Yes	Yes	No
M.C.C. 003	Kweneng East	Male	38	Molepolole Council	Clinic	General Nurse	15	No		Diploma	1	Yes		Very useful	Yes	No	No	Yes	No	No	No	Yes	Yes	Yes	Yes	Yes	No	Yes	No	No	Yes	Yes	Yes	Yes		Health worker was coorperative,willing to share and learn more.Adviced to read the IMCI chart booklet to learn more.
Tha 002	Kweneng East	Female	63	Thamaga	Clinic	Midwife	40	No		Degree	1	Yes	No	Very useful	No	No	No	No	No	No	No	No	Yes	Yes	No	Yes	No	Yes	No	No	No	Yes	No	No	No
Tha 003	Kweneng East	Female	59	Thamaga	Clinic	Health Education Assistant	23	Yes	2005	Certificate	10	No			No	No	No	Yes	Yes	No	No	Yes	Yes	Yes		Yes		Yes	No	No	Yes	Yes		No	Yes
Tha 004	Kweneng East	Female	39	Thamaga	Clinic	Occupational Health Nurse	16	No		Degree	2	Yes	No		Yes	Yes	No	No	No	No	No	Yes	Yes	No	Yes	Yes	Yes	No	No	Yes	No	Yes	Yes		Yes
Tha 005	Kweneng East	Female	40	Thamaga	Clinic	General Nurse	17	No		Diploma	1	Yes	No	Very useful	No	No	No	Yes	Yes	No	No	Yes	Yes	Yes		Yes		Yes	Yes	No	Yes	Yes	Yes	No	No
W-01	Ngami	Male	24	Shashe	Health Post	General Nurse	0	No	N/A	Degree	0	Yes	No	Very useful	Yes	No	No	No	No	No	No	Yes	Yes	No	No	Yes	Yes	Yes	No	No	No	Yes	Yes	Yes	No	Increase conditions and treatment in the IMCI booklet.
W-02	Ngami	Female	34	Shashe	Health Post	Health Education Assistant	5	No	N/A	Certificate	5	No	N/A	N/A	No	No	No	No	No	No	No	Yes	No	No	No	Yes	No	No	No	No	Yes	Yes	Yes	Yes	No	Request training on IMCI
W-03	Ngami	Female	44	Matshwane	Clinic	General Nurse	17	Yes	2017	Degree	1	Yes	Yes	Very useful	No	No	No	Yes	Yes	No	No	Yes	Yes	No	No	Yes	No	Yes	No	No	Yes	Yes	No	No	No	N/A
W-04	Ngami	Female	30	Matshwane	Clinic	General Nurse	7	Yes	2017	Diploma	2	Yes	Yes	Useful	No	Yes	No	Yes	No	No	No	Yes	Yes	Yes	No	Yes	No	No	No	No	Yes	Yes	Yes	Yes	No	N/A
W-05	Ngami	Female	42	Matshwane	Clinic	Family Nurse Practitioner	18	No	N/A	Diploma	5	Yes	Yes	Useful	No	No	No	Yes	No	No	No	Yes	Yes	Yes	No	Yes	No	No	Yes	Yes	Yes	Yes	No	No	No	Guidelines assist in management of under 5's
W-06	Ngami	Male	24	Mababe	Health Post	General Nurse	1	Yes	2020	Degree	1	Yes	No	Very useful	Yes	Yes	No	No	No	No	No	Yes	Yes	Yes	No	Yes	No	Yes	No	No	Yes	Yes	Yes	Yes	No	Lack of support from management. Need for IMCI refresher training.
W-07	Ngami	Male	32	Toteng	Clinic	General Doctor	6	Yes	2022	Masters Degree	2	Yes	Yes	Very useful	Yes	No	Yes	Yes	Yes	No	No	Yes	Yes	No	No	Yes	No	Yes	No	No	Yes	Yes	Yes	Yes	Yes
W-08	Ngami	Female	43	Toteng	Clinic	Midwife	19	No		Diploma	1	Yes	No		Yes	No	No	Yes	No	No	No	Yes	No	Yes	Yes	Yes	Yes	Yes	No	No	No	No	No	Yes	Yes	There is a lot of child negligence resulting in high malnutrition rate.Training on IMCI needed.
W-09	Ngami	Female	27	Moeti	Clinic	General Nurse	0	No	N/A	Diploma	0	Yes	No		Yes	Yes	No	No	No	No	No	Yes	Yes	No	No	Yes	Yes	Yes	No	No	No	No	No	Yes	Yes	Needs training on IMCI
W-10	Ngami	Female	36	Moeti	Clinic	General Nurse	12	Yes	2012	Diploma	6	Yes	Yes	Very useful	Yes	Yes	No	Yes	No	No	Yes	No	Yes	Yes	Yes	Yes	No	Yes	No	No	Yes	No	Yes	Yes	No
W-11	Ngami	Male	35	Matsaudi	Health Post	General Nurse	10	Yes		Diploma	5	Yes	Yes	Very useful	No	Yes	Yes	Yes	No	No	No	Yes	Yes	Yes	No	Yes	Yes	Yes	No	Yes	Yes	Yes	Yes	Yes	No
W-12	Ngami	Male	30	Kareng	Clinic	General Nurse	7	Yes	2021	Diploma	7	Yes	Yes	Not very useful	No	No	No	No	No	Yes	No	Yes	Yes	Yes	No	Yes	No	Yes	No	No	No	Yes	No	No	Yes	Medications on the chartbooklet to be reviewed,not enough for other case management.
W-13	Ngami	Female	54	Kareng	Clinic	Midwife	21	Yes	2020	Diploma	3	Yes	Yes	Very useful	No	No	No	Yes	Yes	No	No	Yes	Yes	No	No	Yes	No	Yes	No	No	Yes	Yes	No	No	No	Increase medication on guideline.
W-14	Ngami	Male	38	Sedie	Clinic	General Nurse	13	Yes	2013	Degree	3	Yes	No	Very useful	Yes	Yes	Yes	Yes	No	No	No	Yes	Yes	Yes	No	Yes	No	Yes	No	No	No	Yes	Yes	Yes	No	Unavailability of commodities make it hard to treat children.
W-15	Ngami	Female	51	Sedie	Clinic	Midwife	30	Yes	2006	Diploma	1	Yes	No		Yes	No	No	Yes	Yes	No	No	Yes	Yes	Yes	Yes	Yes	No	Yes	No	No	No	Yes	No	No	Yes	Would like a refresher on IMCI protocols.
W-16	Ngami	Male	48	Sedie	Clinic	General Nurse	20	No	N/A	Diploma	1	Yes	Yes	Very useful	No	No	No	Yes	Yes	No	No	Yes	No	Yes	Yes	Yes	No	Yes	No	No	No	Yes	No	No	No	Training on IMCI.
W-17	Ngami	Female	44	Boseja	Clinic	Family Nurse Practitioner	21	Yes	2023	Degree	2	Yes	Yes	Useful	Yes	Yes	Yes	Yes	Yes	Yes	Yes	Yes	Yes	Yes	Yes	Yes	Yes	Yes	Yes	No	No	Yes	Yes	Yes	No	Update guidelines on trearment.Structures not suitable for IMCI intergration,EPI & Nutrition.
W-18	Ngami	Female	31	Boseja	Clinic	General Nurse	6	Yes	2016	Diploma	1	Yes	Yes	Very useful	Yes	Yes	Yes	No	No	No	No	Yes	Yes	Yes	Yes	Yes	Yes	Yes	No	No	Yes	Yes	No	No	No
W-19	Ngami	Female	56	Boseja	Clinic	Midwife	15	Yes	2010	Diploma	2	Yes	Yes	Very useful	Yes	No	Yes	Yes	Yes	Yes	No	Yes	Yes	Yes	Yes	Yes	No	Yes	Yes	Yes	Yes	Yes	No	No	Yes	Need refresher training on IMCI guidelines. Infrastructure not conducive for IMCI,EPI &Nutrition intergration.Poor staffing making it hard for management.
W-20	Ngami	Female	25	Maun General	Clinic	General Nurse	1	No	N/A	Degree	1	Yes	Yes	Very useful	No	No	Yes	No	No	No	No	Yes	Yes	Yes	No	Yes	No	Yes	No	No	Yes	Yes	Yes	Yes	No	Clinic is not user friendly in terms of infrastructure and staff.
W-21	Ngami	Female	44	Maun General	Clinic	Family Nurse Practitioner	20	Yes	2008	Degree	3	Yes	Yes	Very useful	Yes	Yes	Yes	Yes	Yes	No	No	Yes	Yes	Yes	Yes	Yes	Yes	Yes	Yes	Yes	No	Yes	Yes	Yes	Yes	Infrastructure not suitable for intergrations of services. Refresher training on IMCI
	Chobe	Male	50	Kazungula	Health Post	Midwife	25	No	N/A	Diploma	0	Yes	No	Very useful	Yes	Yes	Yes	Yes	N/A	No	No	Yes	Yes	Yes	Yes	Yes	No	Yes	Yes	No	Yes	Yes	Yes	Yes	Yes	Training in IMCI guidelines needed to equip health worker with knowdlege and skills.
	Chobe	Female	50	Kazungula	Health Post	Health Education Assistant	23	Yes	2017	Certificate	13	No	N/A	N/A	Yes	No	Yes	Yes	No	Yes	No	Yes	Yes	No		Yes	Yes	No	No	No	Yes	Yes	Yes	Yes	Yes	There is need for refresher training to update staff with current information concerning IMCI.
	Chobe	Female	33	Kazungula	Health Post	Midwife	10	Yes	2012	Diploma		Yes	No	Very useful	No	Yes	No	No	No	No	No	Yes	Yes	Yes	Yes	Yes	Yes	Yes	No	No	Yes	Yes	Yes	Yes	Yes	Careworker states to have dropped using strategy because her peers were not using it.
	Chobe	Male	47	Kazungula	Health Post	Pharmacy Technician	18	Yes	2008	Diploma	0	No	N/A	N/A	N/A	N/A	N/A	No	Yes	No	No	Yes	Yes	No	Yes	Yes	No	Yes	Yes	No	No	Yes	Yes	Yes	No	N/A
	Chobe	Female	48	Kazungula	Health Post	General Nurse	22	No	N/A	Diploma	4	Yes	Yes	Useful	Yes	Yes	No	No	No	No	No	Yes	Yes	No	Yes	Yes	No	Yes	Yes	No	Yes	Yes	No	No	No	Need for refresher IMCI training.
	Chobe	Female	34	Kazungula	Health Post	Peer Navigator	12	No	N/A		1	No	N/A	N/A	No	Yes	Yes	No	No	No	No	Yes	Yes	No	Yes	Yes	Yes	No	No	No	No	Yes	No	No	No	Health workers in the facility needs training on IMCI.
	Chobe	Female	21	Kazungula	Health Post	Tirelo Sechaba Participant	5	No	N/A	Junior Certificate	0	No	N/A	N/A	No	Yes	No	No	No	No	No	No	Yes	Yes	No	Yes	No	Yes	No	No	Yes	Yes	No	No	No	Need to be equiped with knowledge on the programme because they are ones who screen patients.
	Chobe	Female	60	Plateau	Clinic	Midwife	34	Yes		Diploma	1	Yes	Yes	Very useful	Yes	Yes	Yes	Yes	Yes	No	Yes	Yes	Yes	Yes	No	Yes	No	Yes	Yes	Yes	Yes	Yes	No	No	No	N/A
	Chobe	Male	31	Plateau	Clinic	General Nurse	7	Yes	2015	Degree	2	Yes	Yes	Very useful	Yes	Yes	Yes	Yes	Yes	No	No	Yes	Yes	Yes	Yes	Yes	Yes	Yes	No	No	Yes	Yes	Yes	Yes	Yes	IMCI training needed.
	Chobe	Female	25	Plateau	Clinic	General Nurse	0	Yes	2022	Degree	0	Yes	Yes	Very useful	No	Yes	Yes	Yes	No	No	No	Yes	Yes	Yes	No	Yes	No	Yes	No	No	Yes	Yes	Yes	No	No	N/A
	Chobe	Male	60	Plateau	Clinic	General Nurse	26	No	N/A	Diploma	0	Yes	Yes	Useful	No	No	Yes	Yes	No	Yes	No	Yes	Yes	Yes	Yes	Yes	Yes	Yes	No	No	Yes	Yes	Yes	Yes	Yes	Refresher training in IMCI needed.
	Chobe	Male	37	Lesoma	Health Post	General Nurse	9	Yes	2014	Diploma	2	Yes	Yes	Very useful	No	No	Yes	Yes	No	No	No	Yes	Yes	No	No	Yes	No	Yes	Yes	No	Yes	Yes	No	No	No	The healthworker suggested that IMCI be encompassed in PIMS.
	Chobe	Male	36	Pandamatenga	Clinic	General Nurse	14	Yes	2012	Diploma	2	Yes	Yes	Useful	Yes	No	Yes	Yes	Yes		No	Yes	Yes	Yes	Yes	Yes		Yes	Yes	No	Yes	Yes	Yes	Yes	Yes	Refresher training in IMCI needed.
	Chobe	Female	54	Pandamatenga	Clinic	Midwife	20	Yes	2003	Diploma	8	Yes	Yes	Very useful	Yes	Yes	Yes	No	No	No	No	Yes	Yes	Yes	No	Yes	No	Yes	Yes	No	Yes	Yes	No	No	No	To be refreshed on AFP.
	Chobe	Female	52	Pandamatenga	Clinic	Midwife	17	No		Degree	0	Yes	Yes	Very useful	Yes	Yes	Yes	Yes	No	No	No	Yes	Yes	Yes	Yes	Yes	Yes	Yes	Yes	No	Yes	Yes	Yes	No	No	Not trained on IMCI.
	Chobe	Female	45	Mabele	Health Post	Health Education Assistant	23	Yes	2004	Certificate	23	No			Yes	No	No	Yes	No	No	Yes	Yes	Yes	No	Yes	Yes	No	Yes	No	No	Yes	Yes	Yes	Yes	No
	Chobe	Female	23	Mabele	Health Post	General Nurse	0	No		Diploma	0	Yes	No		Yes	No	No	No	No	No	No	No	Yes	Yes	No	Yes	No	Yes	No	No	Yes	Yes	Yes	No	No
	Chobe	Male	31	Mabele	Health Post	General Nurse	10	Yes	2013	Diploma	1	Yes	Yes	Useful	Yes	Yes	Yes	Yes	No	Yes	No	Yes	Yes	Yes	Yes	Yes	Yes	Yes	No	No	Yes	Yes	Yes	No	Yes	Refresher training in IMCI needed.
	Chobe	Female	60	Satau	Health Post	Midwife	40	No		Diploma	0	Yes	No	Very useful	No	No	Yes	Yes	Yes	Yes	No	No	Yes	Yes	Yes	Yes	No	Yes	Yes	Yes	Yes	Yes	Yes	No	No
	Chobe	Male	31	Satau	Health Post	General Nurse	14	Yes	2009	Diploma	2	Yes	Yes	Very useful	Yes	Yes	No	No	No	No	No	Yes	Yes	Yes	Yes	Yes	Yes	Yes	Yes	Yes	Yes	Yes	Yes	Yes	No
	Chobe	Female	23	Satau	Health Post	General Nurse	0	No		Diploma	0	Yes	No	Very useful	Yes	No	Yes	Yes	No	No	No	Yes	Yes	No	No	Yes	No	Yes	No	No	No	Yes	Yes	No	No	To be trained on IMCI
	Chobe	Female	46	Kavimba	Health Post	Health Education Assistant	21	Yes	2003	Certificate	4	No			Yes	Yes	No	No	No	No	No	Yes	Yes	Yes	No	Yes	No	Yes	Yes	No	Yes	Yes	Yes	Yes	No
	Chobe	Female	51	Kavimba	Health Post	Midwife	21	No		Degree	1	Yes	Yes	Very useful	No	Yes	Yes	Yes	No	No	No	Yes	Yes	Yes	No	Yes	No	Yes	Yes	No	Yes	Yes	Yes	No	No
	Chobe	Female	24	Parakarungu	Clinic	General Nurse	1	Yes	2020	Diploma	1	Yes	Yes	Useful	Yes	Yes	Yes	Yes	Yes	No	No	Yes	Yes	No	Yes	Yes	No	Yes	Yes	No	Yes	Yes	Yes	No	Yes
	Chobe	Male	46	Parakarungu	Clinic	Health Care Assistant	19	No		Certificate	15	No			Yes	Yes	No	No	No	No	No	Yes	Yes	No	Yes	Yes	No	Yes	No	No	No	Yes	No	No	No	To be trained on IMCI
	Chobe	Male	53	Parakarungu	Clinic	Health Care Assistant	23	Yes	2023	Certificate	15	No			Yes	Yes	No	Yes	No	No	No	Yes	Yes	No	Yes	Yes	Yes	Yes	No	No	Yes	Yes	No	No	No
	Chobe	Male	43	Kachikau	Clinic	Health Education Technician	14	No		Diploma	1	No			No	No	No	No	No	No	No	No	Yes	No	No	Yes	No	Yes	No	No	No	Yes	Yes	Yes	No	To be trained on IMCI
	Chobe	Female	29	Kachikau	Clinic	General Nurse	7	Yes	2016	Diploma	1	Yes	Yes	Very useful	Yes	No	Yes	No	No	No	No	Yes	Yes	Yes	Yes	Yes	Yes	Yes	No	No	Yes	Yes	Yes	Yes	Yes	IMCI guidelines very useful as it guides when giving out the treatment.Refresher training needed
	Chobe	Female	32	Kachikau	Clinic	General Nurse	7	Yes	2015	Diploma	7	Yes	Yes	Useful	Yes	No	No	No	No	No	No	Yes	Yes	Yes	Yes	Yes	Yes	Yes	No	No	Yes	Yes	Yes	Yes	No	IMCI guidelines very important,healthworkers need to be trained time and again.
	Chobe	Female	42	Kachikau	Clinic	Midwife	19	Yes	2006	Diploma	1	Yes	Yes	Useful	No	Yes	Yes	Yes	No	No	No	Yes	Yes	Yes	No	Yes	No	Yes	No	No	No	Yes	No	No	No
	Chobe	Male	25	Kachikau	Clinic	General Nurse	2	No		Diploma	1	Yes	Yes	Useful	Yes	Yes	No	No	No	No	No	Yes	Yes	Yes	Yes	Yes	Yes	Yes	No	No	Yes	Yes	Yes	No	No
	Chobe	Female	28	Kachikau	Clinic	General Nurse	1	Yes	2019	Diploma	1	Yes	Yes	Very useful	Yes	Yes	No	No	No	No	No	Yes	Yes	No	No	Yes	No	Yes	No	No	Yes	Yes	Yes	No	No
	Chobe	Female	56	Kachikau	Clinic	Midwife	32	Yes	2005	Diploma	4	Yes	Yes	Very useful	No	No	No	Yes	Yes	No	No	Yes	Yes	Yes	Yes	Yes	Yes	No	No	Yes	Yes	Yes	Yes	Yes	Yes	Since AFP can affect even adults or children above 5 years why is there no campaigns for them like under 5's?
	Chobe	Female	27	Kachikau	Clinic	General Nurse	5	No		Diploma	5	Yes	Yes	Useful	Yes	Yes	No	No	No	No	No	Yes	Yes	Yes	Yes	Yes	Yes	Yes	Yes	Yes	Yes	Yes	Yes	Yes	No	Refresher training needed.
	Chobe	Female	59	Kachikau	Clinic	Midwife	40	No		Diploma	4	No			Yes	No	No	No	No	No	No	Yes	Yes	Yes	No	Yes	No	Yes	Yes	No	Yes	Yes	No	No	No	Refresher course needed.
	Chobe	Female	27	Kasane	Health Post	Health Education Officer	1	No		Degree	1	No			No	No	No	No	No	No	No	No	No	No	No	Yes	No	Yes	No	No	Yes	Yes	Yes	No	No	To be trained on IMCI
	Chobe	Female	38	Kasane	Health Post	General Nurse	7	Yes	2016	Degree	1	Yes	Yes	Very useful	No	No	Yes	Yes	No	No	No	Yes	Yes	Yes	Yes	Yes	Yes	Yes	Yes	No	Yes	Yes	Yes	Yes	No
	Chobe	Male	30	Kasane	Health Post	Pharmacy Technician	3	No		Diploma	0	No			Yes	No	Yes	Yes	No	No	No	Yes	Yes	No	Yes	Yes	Yes	Yes	No	No	No	No	No	Yes	Yes	Training in IMCI needed.
	Chobe	Male	52	Kasane	Health Post	Midwife	25	No		Diploma	1	Yes	Yes	Very useful	No	No	No	No	No	No	No	Yes	Yes	Yes	No	Yes	Yes	Yes	Yes	Yes	Yes	Yes	Yes	No	No	Training of personnel already at work should be considered.
	Chobe	Female	50	Kasane	Health Post	Health Education Assistant	21	Yes	2016	Certificate	17	No			No	No	No	No	No	No	No	Yes	Yes	No	No	Yes	No	Yes	Yes	No	Yes	Yes	No	No	No	Refresher training in IMCI needed.
KS/MAU/001	Kgalagadi South	Female	27	Maubelo	Health Post	General Nurse	4	No		Degree	3	Yes	No	Very useful	Yes	Yes	Yes	Yes	No	No	No	Yes	Yes	No	No	Yes		Yes	No	No	Yes	Yes	No	No	No	The facility has IMCI,EPI guidelines & were adviced to utilised them when caring for under five children
KS/MAU/002	Kgalagadi South	Female	46	Maubelo	Health Post	General Nurse	19	No		Diploma	12	Yes	Yes	Very useful	No	No	No	Yes	No	No	No	Yes	Yes	No	No	Yes	No	Yes	Yes	No	Yes	Yes	Yes	No	No	Health care worker was very grateful for the feedback given to them
KS/MID/003	Kgalagadi South	Female	38	Middlepits	Clinic	General Nurse	14	No		Diploma	13	Yes	Yes	Very useful	Yes	Yes	Yes	Yes	No	No	No	Yes	Yes	Yes	Yes	No	Yes	Yes	No	No	No	Yes	No	No	No	Needs an urgent training in IMCI.
KS/MID/006	Kgalagadi South	Male	36	Middlepits	Clinic	General Nurse		No		Diploma	1	Yes	Yes	Useful	Yes	Yes	Yes	Yes	Yes	No	No	Yes	Yes	Yes	Yes	Yes	Yes	Yes	No	Yes	No	Yes	Yes	Yes	No	Health care shows great understanding of IMCI
KS/MLS/005	Kgalagadi South	Male	34	Maleshe	Health Post	General Nurse	9	Yes	2019	Diploma	4	Yes	Yes	Very useful	Yes	Yes	Yes	Yes	No	No	No	Yes	Yes	Yes	No	Yes	No	Yes	No	No	Yes	Yes	No	No	No	Very informative and refreshing.
KS/BOKS/006	Kgalagadi South	Female	49	Bokspits	Clinic	General Nurse	22	Yes	2009	Degree	0	Yes	Yes	Very useful	No	No	No	Yes	No	No	No	Yes	Yes	Yes	Yes	Yes	Yes	No	No	No	No	No	Yes	No	No	Interview very educating and refreshing
KS/BOKS/007	Kgalagadi South	Female	65	Bokspits	Clinic	Midwife	3	Yes	2000	Diploma	3	Yes	Yes	Very useful	No	No	Yes	Yes	No	No	No	Yes	Yes	Yes	No	Yes	No	Yes	No	No	No	Yes	No	No	No	The participant is a retiree and working on contract ,nonetheless she is able to answer many questions.
KS/BOKS/008	Kgalagadi South	Female	25	Bokspits	Clinic	General Nurse	2	Yes	2019	Diploma	2	Yes	Yes	Useful	Yes	Yes	Yes	No	No	No	No	Yes	Yes	Yes	No	Yes	Yes	Yes	No	No	No	Yes	Yes	No		The participant formal interview to be very informative.
KS/TSB/009	Kgalagadi South	Male	23	Tsabong	Clinic	General Nurse	1	No		Diploma	1	Yes	No		No	No	No	No	No	No	No	No	No	No	No	No	No	Yes	No	No	No	No	No	No	No	Male nurse who is also epileptic and has a problem with retention of concepts.
KS/TSB/010	Kgalagadi South	Female	33	Tsabong	Clinic	Family Nurse Practitioner	10	Yes	2013	Diploma	2	Yes	No	Not at all useful	No	Yes	Yes	Yes	Yes	No	Yes	Yes	Yes	Yes	No	Yes	No	Yes	Yes	No	Yes	Yes	No	Yes	Yes
KS/TSB/011	Kgalagadi South	Female	30	Tsabong	Clinic	General Nurse	6	No		Degree	2	Yes	No		No	No	No	No	No	No	No	Yes	Yes	No	No	Yes	No	Yes	No	No	No	Yes	No	No	Yes	Very informative -Needs training on IMCI .The facility have no IMCI guidelines.
KS/TSB/012	Kgalagadi South	Male	39	Tsabong	Clinic	General Nurse	16	No		Diploma	2	Yes	No		No	No	No	Yes	No	No	No	No	Yes	Yes	No	Yes	No	Yes	No	No	No	Yes	Yes	No		Very informative needs IMCI training.
KS/WER/013	Kgalagadi South	Female	29	Werda	Clinic	Health Education Officer	7	No		Diploma	2	No	No		No	Yes	No	Yes	No	No	No	Yes	Yes	Yes	No	Yes	No	Yes	No	No	No	Yes	No	No	No
KS/WER/014	Kgalagadi South	Male	34	Werda	Clinic	Midwife	11	Yes	2011	Diploma	0	No	No		No	No	No	Yes	No	No	No	Yes	No	Yes	No	Yes	No	Yes	No	No	Yes	Yes		No	No	Participant recommends refresher courses.
KS/WER/015	Kgalagadi South	Male	46	Werda	Clinic	Family Nurse Practitioner	21	No		Diploma	7	Yes	Yes	Very useful	Yes	No	Yes	Yes	No	No	No	Yes	Yes	Yes	No	Yes	No	Yes	Yes	No	No	Yes	No	No	No	Not trained in IMCI
KS/OMA/016	Kgalagadi South	Male	37	Omaweneno	Health Post	General Nurse	1	No		Diploma	1	Yes	Yes	Very useful	No	No	No	Yes	No	No	No	Yes	Yes	Yes	No	No	No	Yes	No	No	Yes	Yes	No	No	No	Not very knowledge about IMCI issues.
KS/MKP/017	Kgalagadi South	Female	47	Makopong	Clinic	Midwife	23	No		Diploma	3	Yes	Yes	Very useful	No	No	No	Yes	Yes	No	No	Yes	Yes	Yes	No	Yes	No	Yes	Yes	No	Yes	Yes	Yes	Yes	No	Participants feels they need refresher courses in IMCI.
KS/MKP/018	Kgalagadi South	Female	34	Makopong	Clinic	General Nurse	12	Yes	2011	Diploma	2	Yes	Yes	Very useful	Yes	No	Yes	Yes	No	No	No	Yes	Yes	Yes	No	Yes	No	Yes	No	No	Yes	Yes	Yes	Yes	No	Interview very refreshing
KS/MKP/019	Kgalagadi South	Male	34	Makopong	Clinic	General Nurse	6	Yes	2016	Diploma	3	Yes	Yes	Very useful	No	No	No	Yes	Yes	No	No	Yes	Yes	Yes	No	Yes	No	Yes	No	No	Yes	Yes	Yes	No	No
687129611	Greater Selibe Phikwe	Female	34	Tapologong	Clinic	General Nurse	11	Yes	2011	Diploma	3	Yes	Yes	Very useful	No	No	No	No	No	Yes	No	Yes	Yes	No	Yes	Yes	No	Yes	No	No	No	No	No	No	No
441227510	Greater Selibe Phikwe	Female	32	Tapologong	Clinic	General Nurse	6	No		Diploma	1	Yes	Yes	Very useful	Yes	Yes	No	Yes	Yes	No	Yes	Yes	Yes	No	No	Yes	No	Yes	No	No	No	Yes	No	No	No	Mostly defining nutritional assesment the clinical assesment way.
520427814	Greater Selibe Phikwe	Female	32	Tapologong	Clinic	Midwife	10	Yes	2013	Diploma	2	No			No	No	Yes	No	No	No	No	Yes	Yes	Yes	No	Yes	No	Yes	No	No	No	Yes	No	No	No
624326302	Greater Selibe Phikwe	Female	54	Botshabelo	Clinic	Midwife	27	Yes	2007	Diploma	2	No			No	No	No	No	No	No	No	Yes	Yes	Yes	Yes	No	No	Yes	No	No	No	Yes	No	No	No	The health worker mostly works at PNC and deals with the child from birth to 6 weeks
121625723	Greater Selibe Phikwe	Female	28	Botshabelo	Clinic	General Nurse	6	No		Diploma	0	Yes	Yes	Useful	Yes	No	Yes	No	No	No	No	No	Yes	No	No	Yes	No	Yes	No	No	No	No	No	No	No	3 Years working in the hospita, (female surgical and gynacology ward). 3 years in Gaborone -OPD
559728801	Greater Selibe Phikwe	Female	54	Botshabelo	Clinic	Midwife	30	No		Degree		No			No	No	No	No	No	No	No	No	No	Yes	No	Yes	No	No	No	No	No	Yes	No	No	No	She long worked for OPD. She works at maternit ward after working for NGOs where she was doing mostly with HIV/AIDS
108925809	Greater Selibe Phikwe	Female	56	Botshabelo	Clinic	Community Mental Health Nurse	31	No		Diploma	1	Yes	Yes	Very useful	No	No	No	Yes	Yes	No	No	Yes	No	Yes	No	Yes	No	Yes	No	No	No	Yes	No	No	No
978823208	Greater Selibe Phikwe	Female	46	Botshabelo	Clinic	Family Nurse Practitioner	22	Yes	2022	Diploma	2	Yes	Yes	Very useful	Yes	No	Yes	No	No	No	No	Yes	No	Yes	Yes	Yes	No	No	No	No	No	Yes	No	No	Yes	Suggested to have algorithim like STI chart flow
47713296	Greater Selibe Phikwe	Male	43	Kagiso	Clinic	General Nurse	20	Yes	2006	Diploma	0	Yes	Yes	Very useful	No	Yes	Yes	Yes	Yes	No	No	Yes	Yes	Yes	Yes	Yes	No	Yes	Yes	No	Yes	Yes	Yes	Yes	Yes	Very cooperative and able to give case definations and signs and symptoms.
234522808	Greater Selibe Phikwe	Female	43	Kagiso	Clinic	General Nurse	19	No	2014	Diploma	7	Yes	Yes	Very useful	Yes	Yes	No	Yes	No	No	No	Yes	Yes	No	No	Yes	No	Yes	No	No	No	Yes	No	No	No	Very cooperative and able to give IMCI for the interview. All in all she tried her best to come up with answers.
GN092676	Greater Selibe Phikwe	Male	54	Kagiso	Clinic	General Nurse	15	Yes	2013	Degree	2	Yes	Yes	Very useful	No	No	Yes	Yes	No	No	Yes	Yes	Yes	Yes	Yes	Yes	No	Yes	No	No	Yes	Yes	No	No	No	The gentleman is very convesant. He is a foreigner (ID unique)
286414719	Greater Selibe Phikwe	Male	34	Mmadinare	Hospital	General Nurse	9	Yes	2014	Diploma	1	Yes			Yes	No	No	Yes	No	No	No	Yes	Yes	Yes	No	Yes	Yes	Yes	No	Yes	Yes	Yes	Yes	Yes	No	Sick children consulted in CWC by a nurse. No IMCI chartbooklet.
757129901	Greater Selibe Phikwe	Female	50	Mmadinare	Hospital	Family Nurse Practitioner	26	Yes	2004	Degree	2	Yes	Yes	Useful	Yes	No	No	Yes	No	No	No	Yes	Yes	No	No	Yes	No	Yes	No	No	Yes	Yes	No	No	Yes	She do consultation and also acting to management. Refresher is needed.
OP290166	Greater Selibe Phikwe	Male	32	Mmadinare	Hospital	General Doctor	5	Yes	2021	Degree	3	Yes	Yes	Very useful	Yes	No	No	Yes	Yes	No	Yes	Yes	Yes	Yes	No	Yes	No	Yes	No	No	No	Yes	Yes	Yes	Yes
GN454810	Greater Selibe Phikwe	Male	31	Mmadinare	Hospital	General Doctor	3	Yes	2020	Degree	3	Yes	Yes	Very useful	No	No	Yes	Yes	No	No	No	Yes	Yes	Yes	No	Yes	Yes	Yes	No	No	Yes	Yes	Yes	Yes	No	There was no polio and measles during refresher training. The cases are scarce
842327311	Greater Selibe Phikwe	Female	37	South East Extension	Clinic	General Nurse	15	No		Diploma	4	Yes	No		Yes	Yes	Yes	No	No	No	No	Yes	Yes	Yes	Yes	Yes	Yes	Yes	No	Yes	Yes	Yes	Yes	Yes	Yes	First one to mention vomiting in diarrhea. First one to mention all signs of serve diarrhea. First one to mention all nutritional assesment of the child
881617107	Greater Selibe Phikwe	Male	45	South East Extension	Clinic	Family Nurse Practitioner	15	Yes	2009	Diploma	2	Yes	Yes	Useful	No	No	No	Yes	No	No	No	Yes	Yes	No	Yes	Yes	No	Yes	No	No	No	Yes	Yes	No	Yes	One of the few that memtioned edema
900820702	Greater Selibe Phikwe	Female	57	Sesame	Clinic	Family Nurse Practitioner	34	Yes	2000	Degree	4	No			No	No	Yes	Yes	No	No	No	Yes	Yes	Yes	Yes	No	No	Yes	No	No	Yes	Yes	Yes	No	No	Refresher needed
500412310	Greater Selibe Phikwe	Male	41	Sesame	Clinic	Family Nurse Practitioner	19	No		Diploma	1	Yes	Yes	Very useful	No	No	Yes	Yes	Yes	No	No	Yes	No	No	No	Yes	Yes	Yes	No	No	Yes	Yes	Yes	No	No	Refresher needed
43425199	Greater Selibe Phikwe	Female	44	Sesame	Clinic	Midwife	22	Yes	2004	Diploma		Yes	Yes	Very useful	Yes	No	Yes	No	Yes	No	No	Yes	No	Yes	Yes	Yes	No	Yes	Yes	No	No	Yes	Yes	No	Yes	Refresher needed mostly on AFP
188319016	Greater Selibe Phikwe	Male	32	Sesame	Clinic	General Nurse	10	Yes	2013	Diploma	4	Yes	Yes	Useful	Yes	Yes	Yes	Yes	No	No	No	Yes	Yes	Yes	No	Yes	Yes	Yes	No	No	No	Yes	No	Yes	No	Refresher needed for measles
449915615	Greater Selibe Phikwe	Male	33	Lesole	Clinic	General Nurse	11	Yes	2012	Diploma	1	Yes	Yes	Useful	No	No	Yes	Yes	No	No	No	Yes	Yes	Yes	No	Yes	No	Yes	No	No	No	Yes	No	Yes	No	Refresher on severe measles.
495225508	Greater Selibe Phikwe	Female	42	Lesole	Clinic	General Nurse	1	Yes	2005	Diploma	1	Yes	Yes	Very useful	No	Yes	No	No	No	No	No	Yes	Yes	Yes	No	Yes	No	Yes	No	No	No	Yes	Yes	No	No	Need a refresher since long trained.
718126900	Greater Selibe Phikwe	Female	58	Lesole	Clinic	Midwife	33	No	2021	Diploma	5	Yes	Yes	Very useful	Yes	Yes	Yes	Yes	No	No	No	Yes	Yes	Yes	Yes	Yes	No	Yes	Yes	No	Yes	Yes	No	No	Yes
288623507	Greater Selibe Phikwe	Female	44	Lesole	Clinic	Family Nurse Practitioner	15	No		Diploma	2	Yes	Yes	Useful	Yes	Yes	Yes	Yes	No	No	No	Yes	Yes	Yes	Yes	Yes	No	Yes	Yes	No	Yes	Yes	No	No	Yes
80719212	Greater Selibe Phikwe	Male	32	Manga	Clinic	General Nurse	9	Yes	2014	Diploma	2	Yes	Yes	Very useful	No	No	No	Yes	Yes	No	Yes	Yes	Yes	Yes	No	No	No	No	Yes	No	Yes	Yes	Yes	No	No
724922109	Greater Selibe Phikwe	Female	54	Manga	Clinic	Midwife	33	Yes	2012	Diploma	6	Yes	Yes	Very useful	Yes	No	Yes	Yes	No	No	No	Yes	Yes	Yes	No	No	No	Yes	Yes	Yes	No	Yes	No	No	No	Refresher needed on AFP and nutritional assesment of a child
205715616	Greater Selibe Phikwe	Male	48	Manga	Clinic	General Nurse	15	No		Degree	1	Yes	Yes	Very useful	No	No	No	Yes	No	No	No	Yes	Yes	Yes	Yes	No	No	Yes	Yes	No	Yes	Yes	No	No	Yes
885224004	Greater Selibe Phikwe	Female	46	Industrial	Clinic	Midwife	21	No		Diploma	1	Yes	Yes	Very useful	Yes	Yes	Yes	No	Yes	No	Yes	Yes	Yes	Yes	Yes	Yes	No	Yes	No	No	Yes	Yes	Yes	No	No
211528017	Greater Selibe Phikwe	Female	38	Industrial	Clinic	General Nurse	14	No		Diploma	1	Yes	Yes	Very useful	Yes	Yes	Yes	Yes	Yes	No	Yes	Yes	Yes	No	No	Yes	No	Yes	Yes	No	Yes	Yes	Yes	Yes	Yes
NE-THE-01	North east	Female	40	Themashanga	Clinic	General Doctor	13	Yes	2015		7	Yes	Yes	Very useful	No	No	Yes	No	Yes	No	No	Yes	Yes	No	No	Yes	No	Yes	Yes	Yes	Yes	Yes	Yes	No	No	Will continue refering to ICMI guidelines in his practice
NE-THE-02	North east	Male		Themashanga	Clinic	General Doctor	8	Yes	2015	Diploma	1	Yes	Yes	Very useful	Yes	Yes	Yes	Yes	No	No	Yes	Yes	Yes	Yes	No	No	No	Yes	No	No	Yes	Yes	Yes	Yes	No	Answers relating to danger signs were more of guess work, which shows insufficient use on IMCI guidelines
NE-THE-03	North east	Female	46	Themashanga	Clinic	Health Education Assistant	24	Yes	2005	Certificate	24	Yes	Yes	Very useful	No	Yes	No	Yes	Yes	No	No	Yes	Yes	No	No	Yes	No	Yes	No	No	Yes	Yes	No	No	No	Needs to improve the knowledge of severe measles and management
NE-THE-04	North east	Female	56	Themashanga	Clinic	Midwife	30	Yes	2009	Diploma	4	Yes	Yes	Very useful	No	Yes	Yes	Yes	No	No	No	Yes	Yes	Yes	No	Yes	No	Yes	No	Yes	Yes	Yes	No	No	No	Should check imci guidelines on severe measles
NE-THE-05	North east	Female	52	Themashanga	Clinic	General Nurse	26	No	N/A	Degree	26	Yes	Yes	Very useful	No	Yes	Yes	Yes	No	No	No	Yes	Yes	Yes	No	No	No	Yes	No	No	No	Yes	Yes		No	Was no trained on imci needs to be trained.
NE-GUL-01	North east	Female	48	Gulubane	Health Post	General Nurse	24	No	N/A	Degree	6	Yes	Yes	Very useful	No	Yes	No	Yes	No	No	No	Yes	Yes	Yes	No	Yes	No	Yes	No	No	No	Yes	Yes	No	No	She needs trainining in imci
NE-NLA-04	North east	Female	28	Nlapkhwane	Clinic	General Nurse	5	Yes	2017	Diploma	2	Yes	Yes	Very useful	No	No	Yes	Yes	No	No	No	Yes	Yes	No	No	Yes	No	No	No	No	Yes	Yes	No	No	No	Has knowledge on ICMI but will need refresher training on new guidelines.
NE-SIV-01	North east	Female	51	Siviya	Health Post	Health Education Assistant	23	Yes	2022	Certificate	14	Yes	Yes	Useful	No	Yes	No	Yes	No	No	No	Yes	Yes	Yes	No	Yes	Yes	Yes	No	No	No	Yes	No	No	No	Needs inservice training on assesment of nutritional status.inservice on severe measles and AFP
NE-SIV-02	North east	Female	29	Siviya	Health Post	General Nurse	6	Yes	2016	Diploma	6	Yes	Yes	Useful	Yes	Yes	No	Yes	No	No	No	Yes	Yes	Yes	No	Yes	No	Yes	No	No	No	Yes	Yes	No	No	Wil start following guidelines and refering to IMCI guidelines.
NE-SIV-03	North east	Female		Siviya	Health Post	Midwife	33	No	N/A	Diploma	1	Yes	Yes	Very useful	No	Yes	Yes	Yes	No	No	Yes	Yes	Yes	No	No	Yes	No	Yes	No	No	Yes	Yes	Yes	No	Yes	Will refer to use to IMCI guidelines.
NE-SIV-04	North east	Female		Siviya	Health Post	Psychiatric Nurse	20	Yes	2007	Diploma	4	Yes	Yes	Useful	No	No	Yes	Yes	No	No	No	Yes	Yes	No	No	No	No	No	No	No	No	Yes	Yes	No	No	She will start using muac tapes and willdo inservice on nutritional status
NE-SEC-01	North east	Female	37	Sechele	Health Post	General Nurse	12	No	N/A	Diploma	0	Yes	Yes	Useful	No	No	No	No	No	No	No	Yes	No	Yes	No	Yes		Yes	No	No	No	Yes	Yes	No	No	Needs training on imci
NE-SEC-02	North east	Male	42	Sechele	Health Post	Health Education Assistant	7	No	N/A	Certificate	7	Yes	Yes	Very useful	No	No	No	No	No	No	No	Yes	Yes	No	No	No	No	Yes	No	No	Yes	Yes	Yes	Yes		With training on imci he will do better
NE-MPH-01	North east	Male	39	Masunga	Hospital	Family Nurse Practitioner	17	No	N/A	Diploma	7	Yes	Yes	Very useful	No	Yes	Yes	Yes	Yes	No	No	Yes	Yes	No	No	Yes	No	Yes	No	No	No	Yes	No	No	No	Has knowledge on the guidelines, but with training he will do much better
NE-MPH-02	North east	Male	54	Masunga	Hospital	Psychiatric Nurse	20	No	N/A	Diploma	6	Yes	Yes	Very useful	No	No	No	Yes	Yes	No	No	No	Yes	Yes	No	Yes	No	Yes	No	Yes	Yes	Yes	No	No	No
NE-MPH-03	North east	Male	59	Masunga	Hospital	General Doctor	27	Yes	2021	Degree	3	Yes	Yes	Very useful	No	Yes	Yes	No	No	No	No	Yes	Yes	No	No	Yes	No	Yes	No	No	No	Yes	Yes	No	Yes	Doing well, will need to vist the guidelines more
NE-MPH-04	North east		27	Masunga	Hospital	General Doctor	0	No	N/A	Degree	0	Yes	No	N/A	No	No	No	Yes	Yes	No	No	Yes	Yes	Yes	No	Yes	No	Yes	No	No	No	Yes	Yes	Yes	Yes	She did well and with training she will be exceptional
NE-MPH-05	North east	Female	23	Masunga	Hospital	General Nurse	0	No	N/A	Diploma	0	No	No		No	No	No	No	No	No	No	Yes	No	No	No	Yes	No	Yes	No	No	Yes	Yes	Yes	No	No	With training she will improve
NE-MAS-01	North east	Male	48	Masunga	Clinic	Family Nurse Practitioner	22	Yes	2004	Diploma	8	Yes	Yes	Useful		Yes	Yes	Yes	No	No	No	Yes	Yes	Yes	No	Yes	No	Yes	No	Yes	Yes	Yes	Yes	No	No	Will need a refresher course training on new guidelines
NE-MAS-02	North east	Female	27	Masunga	Clinic	General Doctor	2	No	N/A	Degree	0	Yes	Yes	Useful	No	No	No	No	No	No	No	Yes	Yes	Yes	No	Yes	No	Yes	No	No	Yes	Yes	Yes	Yes	No	She will do well with imci training
NE-MAS-03	North east	Female	28	Masunga	Clinic	General Nurse	1	No	N/A	Diploma	0	Yes	Yes	Useful	Yes	Yes	Yes	Yes	No	No	No	Yes	No	No	No	Yes	No	Yes	No	No	No	Yes	Yes	No	No	Needs imci training
NE-MAS-04	North east	Male	48	Masunga	Clinic	General Nurse	13	No	N/A	Certificate	4	Yes	Yes	Very useful	No	No	No	Yes	No	No	No	Yes	Yes	No	No	Yes	No	No	No	No	Yes	Yes	Yes	Yes	No	With training he will do well
NE-MAS-05	North east	Female	41	Masunga	Clinic	Midwife	14	No	N/A	Diploma	14	Yes	No	Not very useful	No	No	No	No	No	No	No	Yes	Yes	Yes	No	Yes	No	Yes	No	No	Yes	Yes	Yes	No	No	Will improve with training
NE-MAS-06	North east	Male	34	Masunga	Clinic	General Nurse	14	No	N/A	Diploma	1	Yes	Yes	Useful	No	No	No	No	No	No	No	Yes	Yes	Yes	Yes	Yes	Yes	Yes	No	Yes	Yes	No	No	Yes	No
NE-MAK-01	North east	Male	30	Makaleng	Clinic		7	No	N/A	Certificate	0	Yes	Yes	Very useful	No	No	No	No	No	No	No	Yes	Yes	Yes	Yes	Yes	No	Yes	No	No	Yes	Yes	No	No	No	With training on imci he will improve
NE-MAK-02	North east	Female	49	Makaleng	Clinic	Midwife	21	No	N/A	Diploma	5	Yes	Yes	Very useful	No	No	No	Yes	No	No	No	Yes	Yes	No	No	Yes	No	Yes	No	No	No	Yes	Yes	No	No	With training on imci he will improve
NE-MAK-03	North east	Female	37	Makaleng	Clinic	Midwife	12	Yes		Diploma	1	Yes	Yes	Very useful	No	No	No	Yes	No	No	No	Yes	Yes	Yes	No	Yes	No	Yes	No	No	No	Yes	Yes	No	No	With training on imci he will improve
NE-MAK-04	North east	Female	48	Makaleng	Clinic	Midwife	24	Yes		Diploma	7	Yes	Yes	Very useful	Yes	Yes	Yes	Yes	No	No	No	Yes	Yes	Yes	No	Yes	No	Yes	No	No	Yes	Yes	Yes	No	No	Will need a refresher course on new imci guidlines
NE-MAK-05	North east	Male	30	Makaleng	Clinic	General Doctor	2	No	N/A	Degree	2	Yes	Yes	Useful	No	No	No	No	No	No	No	Yes	Yes	Yes	Yes	Yes	No	Yes	No	No	No	No	No	No	Yes	Will need a refresher course on new imci guidlines
NE-MAK-06	North east	Male	35	Makaleng	Clinic	General Nurse	12	Yes	2005	Diploma	4	Yes	Yes	Very useful	No	Yes	No	No	No	No	No	Yes	Yes	No	No	No	No	Yes	No	No	Yes	Yes	Yes	No	Yes	Will need a refresher course on new imci guidlines
NE-TSA-01	North east	Male	29	Tsamaya	Clinic	Health Education Assistant	7	Yes	2017	Certificate	7	Yes	Yes	Very useful	No	No	No	No	No	No	No	Yes	Yes	Yes	No	No	Yes	Yes	No	No	Yes	Yes	Yes			He will need a refresher course on imci guidelines
NE-TSA-02	North east	Female	57	Tsamaya	Clinic	Midwife	17	No	N/A	Diploma	7	Yes	Yes	Useful	No	No	No	Yes	No	No	No	Yes	Yes	No	No	Yes	No	Yes	No	No	Yes	Yes	No	No	No	Needs more information and inservice on case management
NE-TSA-03	North east	Male	58	Tsamaya	Clinic	Midwife	30	Yes	2007	Diploma	7	Yes	Yes	Useful	No	No	No	No	No	No	No	No	No	No	No	Yes	No	No	No	No	No	No	No	No	No	Needs a refresher training on imci
NE-TSA-04	North east	Female	48	Tsamaya	Clinic	Midwife	23	No	N/A	Diploma	7	Yes	Yes	Useful	No	No	No	No	No	No	No	Yes	Yes	Yes	No	Yes	No	No	No	No	Yes	Yes	No	No	No	No imci skill and knowledge
NE-TSA-05	North east	Female	24	Tsamaya	Clinic	General Nurse	1	No	N/A	Diploma	1	Yes	No		Yes	No	No	No	No	No	No	Yes	Yes	No	Yes	Yes	No	Yes	No	No	No	Yes	No	No	No	Lack of information pertaininmg to imci
NE-TSA-06	North east	Male	35	Tsamaya	Clinic	Midwife	11	No	N/A	Diploma	3	Yes	Yes	Useful	No	No	No	Yes	No	No	No	Yes	Yes	Yes	No	Yes	No	Yes	No	No	Yes	Yes	Yes	No	No	He will need training on imci
NE-TSA-07	North east	Male	30	Tsamaya	Clinic	Midwife	8	Yes	2015	Diploma	8	Yes	Yes	Useful	No	No	No	No	No	No	No	Yes	Yes	No	No	Yes	No	Yes	No	No	No	Yes	No	No	No	Forgoten most of the information on imci guidelines
NE-MAM-01	North east	Female	31	Mambo	Health Post	General Nurse	7	Yes	2016	Diploma	1	Yes	Yes	Very useful	Yes	No	No	Yes	No	No	No	Yes	Yes	Yes	Yes	No	No	Yes	No	No	No	Yes	Yes	No	No	Needs to study and learn mo imci guidlines
NE-MAM-02	North east	Female	36	Mambo	Health Post	General Nurse	13	Yes	2009	Diploma		Yes	Yes	Very useful	Yes	Yes	Yes	Yes	No	No	No	Yes	Yes	Yes	Yes	Yes	No	Yes	No	No	Yes	Yes	Yes	No	No	Needs to study and learn mo imci guidlines
GRFTHCW/001	Greater Francistown	Female	37	Gojwane	Health Post	General Nurse	16	No	N/A	Diploma	27	Yes	Yes	Very useful	Yes	Yes	Yes	Yes	Yes	Yes	No	Yes	Yes	Yes	No	Yes	No	Yes	No	No	Yes	Yes	Yes	Yes	No	Health care worker is not trained on IMCI .Facility supports visit by the focal person is advised as well as IMCI training
GRFTHCW/002	Greater Francistown	Male		Gojwane	Health Post	Midwife	24	No	N/A	Diploma	2	Yes	Yes	Useful	Yes	No	Yes	No	Yes	No	No	Yes	Yes	Yes	No	Yes	Yes	Yes	No	No	No	Yes	No	Yes	No	The health care worker is not trained on ICMI.Support supervisory visit is advice as well as training on IMCI.
GRFTHCW/003	Greater Francistown	Female	41	Gojwane	Health Post	Health Education Assistant	8	No	N/A	Certificate	8	No	N/A	N/A	No	N/A	N/A	No	No	No	No	Yes	Yes	Yes	No	Yes	No	Yes	No	No	Yes	Yes	Yes	Yes	Yes	The health care worker is not trained on ICMI.training of IMCI ia adviced.
GRFTHCW/004	Greater Francistown	Female	59	Gojwane	Health Post	Health Education Assistant	36	No	N/A	Certificate	36	No	N/A	N/A	N/A	N/A	N/A	Yes	No	No	No	Yes	Yes	Yes	Yes	Yes	No	Yes	No	No	Yes	Yes	Yes	No	No
GRFTHCW/005	Greater Francistown	Female	35	Gojwane	Health Post	General Nurse	13	No	N/A	Diploma	4	Yes	Yes	Very useful	Yes	Yes	Yes	Yes	No	No	No	Yes	Yes	Yes	No	Yes		Yes	No	No	Yes	Yes	Yes	Yes	Yes	The healthcare worker is not trained on ICMI , ICMI training is required.
GRFTHCW/006	Greater Francistown	Male	30	Itekeng (Area W)	Clinic	Health Education Assistant	3	Yes	2015	Certificate	0	No	N/A	N/A	N/A	N/A	N/A	No	No	No	No	Yes	Yes	Yes	No	Yes	No	Yes	No	No	No	Yes	No	No	No	Refresher is recommended for the healthcare worker
GRFTHCW/007	Greater Francistown	Female	34	Itekeng (Area W)	Clinic	General Doctor	8	No	N/A	Masters Degree	2	Yes	Yes	Useful	Yes	Yes	Yes	Yes	No	No	No	Yes	Yes	Yes	Yes	Yes	Yes	Yes	Yes	No	Yes	Yes	Yes	Yes	Yes	Healthworker adviced on using the ICMI chartbooklet and other protocols.IMCI is recommended for the health worker
GRFTHCW/008	Greater Francistown	Female	39	Itekeng (Area W)	Clinic	Midwife	14	No	N/A	Diploma	0	Yes	Yes	Useful	No	No	No	Yes	Yes	No	No	Yes	Yes	Yes	No	Yes	No	Yes	No	No	Yes	Yes	Yes	Yes	No	Healthcare worker adviced to familiarise self with the IMCI chart booklet though not trained.
GRFTHCW/009	Greater Francistown	Male	24	Itekeng (Area W)	Clinic	Health Education Assistant	1	Yes	2020	Diploma	0	Yes	Yes	Very useful	No	Yes	No	No	No	No	No	Yes	No	Yes	No	Yes	No	No	No	No	Yes	Yes	No	No	No	Healthworker shown case definitation on measles and AFP on the chart booklet.
GRFTHCW/010	Greater Francistown	Female	26	Itekeng (Area W)	Clinic	General Nurse	0	No	N/A	Diploma	0	Yes	Yes	Useful	Yes	Yes	Yes	Yes	Yes	No	No	Yes	Yes			Yes		Yes	No	No	Yes	Yes	Yes	Yes	Yes	Recommended to be trained on IMCI
GRFTHCW/011	Greater Francistown	Male	32	Itekeng (Area W)	Clinic	General Nurse	5	Yes	2017	Diploma	0	Yes	Yes	Very useful	Yes	Yes	Yes	No	No	No	No	Yes	Yes	No	No	Yes	No	Yes	No	No	Yes	Yes	Yes	No	No	Refresher traininhg recommended
GRFTHCW/024	Greater Francistown	Male	29	Matshelagabedi	Clinic	Family Nurse Practitioner	8	Yes	2015	Diploma	2	Yes	Yes	Very useful	No	Yes	Yes	No	No	No	No	Yes	Yes	Yes	Yes	Yes	No	Yes	Yes	No	Yes	Yes	Yes	Yes	No	Healthcare worker to familiarise self with the case definition for AFP.
GRFTHCW/025	Greater Francistown	Female	26	Matshelagabedi	Clinic	General Nurse	4	No	N/A		3	Yes	Yes	Very useful	No	No	No	No	No	No	No	No	No	No	Yes	Yes	Yes	Yes	No	No	Yes	Yes	Yes	No	No	The healthcare to be trained on ICMI .
GRFTHCW/026	Greater Francistown	Female	45	Matshelagabedi	Clinic	Midwife	24	Yes	2005		1	Yes	Yes	Very useful	No	No	No	Yes	No	No	No	Yes	Yes	No	Yes	Yes	No	Yes	No	No	Yes	Yes	Yes	No	Yes	Healthcare worker adviced to familiarise self with the IMCI
GRFTHCW/027	Greater Francistown	Male	37	Matshelagabedi	Clinic	Midwife	14	Yes	2011	Degree	3	Yes	Yes	Useful	Yes	Yes	No	No	Yes	No	No	Yes	Yes	Yes	No	Yes	No	Yes	Yes	No	Yes	Yes	Yes	Yes	No	Healthworker to be refreshed on icmi
GRFTHCW/028	Greater Francistown	Male	33	Botsalano	Clinic	Midwife	11	Yes	2012	Diploma	0	Yes	Yes	Very useful	No	No	No	Yes	Yes	No	No	Yes	Yes	No	No	Yes	No	Yes	No	No	Yes	Yes	No	No	No	Healthworker to be refreshed on icmi, to be supported by the district imci focal person
GRFTHCW/029	Greater Francistown	Female	57	Botsalano	Clinic	General Nurse	29	No	N/A	Diploma	29	Yes	Yes	Useful	Yes	No	Yes	Yes	No	No	No	Yes	No	Yes	No	No	No	Yes	No	No	No	Yes	Yes	No	No	Healthworker to be refreshed on icmi, to be supported by the district imci focal person
GRFTHCW/030	Greater Francistown	Female	39	Botsalano	Clinic	General Nurse	16	No	N/A	Diploma	1	Yes	Yes	Very useful	No	Yes	Yes	Yes	No	No	No	Yes	Yes	Yes	Yes	Yes	No	Yes	No	No	Yes	Yes	Yes	Yes	Yes	Healthworker needs to be trained on IMCI
GRFTHCW/031	Greater Francistown	Female	59	Matsiloje	Clinic	Health Education Assistant	23	Yes	2017	Certificate	23	No	N/A	N/A				Yes	Yes	No	No	Yes	Yes	Yes	Yes	Yes	No	Yes	Yes	No	Yes	Yes	Yes	Yes	Yes	Healthworker to be refreshed on icmi, to be supported by the district imci focal person
GRFTHCW/032	Greater Francistown	Female	44	Matsiloje	Clinic	Midwife	21	No	N/A	Diploma	2	Yes	Yes	Very useful	No	Yes	No	Yes	Yes	No	No	Yes	Yes	Yes	No	Yes	No	Yes	Yes	No	No	Yes	Yes	Yes	No	Healthworker needs to be trained on IMCI and to be supported by the district imci focal person
GRFTHCW/033	Greater Francistown	Female	59	Matsiloje	Clinic	Midwife	35	No	N/A	Diploma	1	Yes	Yes	Useful	Yes	Yes	Yes	Yes	No	No	No	Yes	Yes	No	No	Yes	No	Yes	No	No	No	Yes	No	Yes	Yes	Healthworker needs to be trained on IMCI
GRFTHCW/034	Greater Francistown	Female	23	Matsiloje	Clinic	General Nurse	2	No	N/A	Diploma	1	Yes	Yes	Useful	Yes	Yes	Yes	Yes	No	No	No	Yes	Yes	Yes	No	Yes	No	Yes	No	No	Yes	Yes	Yes	Yes	Yes	Healthworker needs to be trained on IMCI
GRFTHCW/035	Greater Francistown	Female	50	Matsiloje	Clinic	Midwife	25	Yes	2010	Diploma	1	Yes	Yes	Very useful	Yes	Yes	No	Yes	Yes	No	No	Yes	Yes	Yes	Yes	Yes	No	No	Yes	No	Yes	Yes	Yes	No	No	Healthworker needs to be trained on IMCI and to be supported by the district imci focal person
GRFTHCW/036	Greater Francistown	Female	25	Mathangwane	Clinic	General Nurse	3	Yes	2019		3	Yes	Yes	Useful	Yes	Yes	Yes	No	No	No	No	Yes	Yes	Yes	Yes	Yes	No	Yes	Yes	No	Yes	Yes	Yes	Yes	Yes	Healthworker to familiarise self with AFP case definition
GRFTHCW/037	Greater Francistown	Male	37	Mathangwane	Clinic	General Nurse	6	Yes	2021	Degree	4	Yes	Yes	Very useful	Yes	Yes	Yes	No	No	No	Yes	Yes	Yes	Yes	No	Yes	No	Yes	Yes	Yes	No	Yes	Yes	Yes	No	Healthworker needs to be trained on IMCI and to be supported by the district imci focal person
GRFTHCW/038	Greater Francistown	Male	58	Mathangwane	Clinic	Midwife	32	Yes	2007	Diploma	0	Yes	Yes	Very useful	No	No	No	Yes	No	No	No	No	No	No	Yes	Yes	No	Yes	No	No	Yes	Yes	Yes	No	No	Healthcare worker to be refreshed and adviced to familiarise self with the IMCI
GRFTHCW/039	Greater Francistown	Female	53	Lapologang	Clinic	General Nurse	30	No	N/A		2	Yes	Yes	Useful	No	No	No	Yes	Yes	No	No	Yes	Yes	Yes	No	Yes	No	Yes	Yes	No	Yes	Yes	Yes	Yes	No	Healthworker to be trained on imci
GRFTHCW/040	Greater Francistown	Female	28	Lapologang	Clinic	General Nurse	2	Yes	N/A		2	Yes	Yes	Very useful	Yes	No	Yes	Yes	No	No	No	Yes	Yes	No	No	Yes	No	Yes	Yes	No	Yes	Yes	Yes	Yes	No	Healthworker needs to be trained on IMCI and to be supported by the district imci focal person
GRFTHCW/041	Greater Francistown	Female	57	Lapologang	Clinic	Health Education Assistant	20	Yes	2006	Certificate	1	No	N/A	N/A	N/A	N/A	N/A	Yes	No	No	No	Yes	Yes	Yes	Yes	Yes	Yes	Yes	No	No	Yes	Yes	No	No	No	Healthworker needs to be trained on IMCI and to be supported by the district imci focal person
	Palapye	Female	37	Extension 3	Clinic	Family Nurse Practitioner	14	Yes	2016	Diploma	3	Yes	Yes	Very useful	No	No	No	No	Yes	No	No	Yes	Yes	No	No	Yes	No	Yes	No	No	Yes	Yes	No	Yes	Yes
	Palapye	Female	50	Extension 3	Clinic	Midwife	26	No	N/A	Diploma	26	No	No	Very useful	No	No	No	No	Yes	No	No	Yes	Yes	Yes	No	No	No	Yes	No	No	No	Yes	Yes	No	No
	Palapye	Female	64	Extension 3	Clinic	Pharmacy Technician	30	No	N/A	Diploma	3	No	No	Very useful	No	No	No	No	No	No	No	No	No	No	No	No	No	No	No	No	No	No	No	No	No	Phamacy technician has not trained on icmi
	Palapye	Female	40	Extension 3	Clinic	General Nurse	17	No	N/A	Diploma	2	Yes	Yes	Very useful	No	No	No	Yes	No	No	No	Yes	Yes	Yes	No	Yes	No	Yes	No	No	No	Yes	No	No	No
	Palapye	Female	48	Extension 3	Clinic	Linkage officer-cervical cancer	2	No	N/A	Diploma	2		No		No	No	No	No	No	Yes	No	No	No	Yes	No	No	No	No	No	Yes	No	No	No	No	No
	Palapye	Female	34	Extension 4	Clinic	General Nurse	8	Yes	2014	Diploma	2	Yes	Yes	Very useful	No	No	No	No	No	No	No	Yes	Yes	No	No	Yes	No	Yes	No	No	No	Yes	No	Yes	No
	Palapye	Female	45	Mogapi	Health Post	Health Education Assistant	21	No	N/A	Certificate	17	No	N/A	N/A	Yes	No	No	Yes	No	No	No	Yes	Yes	No	Yes	No	No	Yes	No	No	Yes	Yes
	Palapye	Male	55	Mogapi	Health Post	Midwife	27	Yes	2009	Diploma	8	Yes	Yes	Very useful	No	No	No	No	Yes	No	No	Yes	Yes	No	No	Yes	No	Yes	No	No	No	Yes	No	Yes	No
	Palapye	Female	25	Maunatlala	Clinic	Pharmacy Technician	1	No	N/A	Diploma	0	No	N/A	N/A	No	No	No	No	No	No	No	Yes	Yes			Yes			No	No	No	Yes	No	Yes	No	Not trained on Imci
	Palapye	Female	27	Maunatlala	Clinic	Public health officer Intern	1	No	N/A	Degree	1	No	N/A	N/A	No	No	No	Yes	No	No	No	Yes	Yes	No	No	No	No	Yes	No	No	No	Yes	Yes	No	No	Needs imci training because the officer currently works on cwc
	Palapye	Female	35	Maunatlala	Clinic	Health Care Assistant	4	No	N/A	Diploma	4	No	N/A	N/A	No	No	No	No	No	No	No	No	Yes	No	No	No	No	Yes	No	No	No	Yes	No	No	No	Needs imci training
	Palapye	Female	47	Maunatlala	Clinic	Midwife	22	Yes	2003	Diploma	3	Yes	Yes	Very useful	No	No	No	No	Yes	No	No	Yes	Yes	Yes	No	Yes	No	Yes	No	No	No	Yes	No	No	No	Needs imci refresher course
	Palapye	Male	46	Maunatlala	Clinic	Midwife	21	No	N/A	Degree	8	Yes	Yes	Very useful	No	No	Yes	Yes	No	No	No	Yes	No	Yes	No	Yes	No	Yes	No	Yes	Yes	Yes	No	No	No	Needs imci training
	Palapye	Male	37	Maunatlala	Clinic	Midwife	16	Yes	2008	Diploma	5	Yes	Yes	Very useful	No	Yes	Yes	Yes	No	No	No	Yes	Yes	No	No	Yes	No	Yes	No	No	Yes	Yes	No	Yes	No	Trained long time ago wants refresher course
	Palapye	Female	48	Radisele	Clinic	Health Education Assistant	23	No	N/A	Certificate	4	No	N/A	N/A	Yes	No	No	Yes	No	No	No	Yes	Yes	No	Yes	Yes	No	No	No	No	Yes	Yes	Yes	Yes	No	Needs training because the officer works mostly at cwc in the facility
	Palapye	Female	27	Radisele	Health Post	Pharmacy Technician	3	No	N/A	Diploma	1	No	No		No	No	No	No	No	No	No	No	Yes	No	No	No	No	Yes	No	No	No	No	No	No	No	Not trained on Imci
	Palapye	Male	58	Radisele	Clinic	Midwife	28	No	N/A	Diploma	10	Yes	Yes	Very useful	Yes	Yes	Yes	Yes	No	No	No	Yes	No	No	No	Yes	No	Yes	No	No	No	Yes	No	No	No	Not trained on Imci needs to bebtrained
	Palapye	Female	56	Radisele	Clinic	Midwife	27	Yes	2007	Diploma	6	Yes	Yes	Very useful	Yes	Yes	Yes	Yes	No	No	No	Yes	Yes	No	No	Yes	No	Yes	No	No	No	Yes	Yes	No	Yes	Trained on imci, needs imci refresher course
	Palapye	Female	61	Radisele	Clinic	Midwife	15	Yes	2010	Diploma	2	Yes	Yes	Useful	No	No	No	Yes	Yes	No	No	Yes	Yes	No	No	Yes	No	Yes	No	No	Yes	No	No	No	No	Needs imci refresher course
	Palapye	Female	59	Goo-sekgweng	Health Post	Senior Health Education Assistsant	35	No	N/A	Certificate	31	No	N/A	N/A	No	No	Yes	No	Yes	No	No	Yes	Yes	No	No	No	No	Yes	No	No	No	Yes	No	No	No	Needs imci training
	Palapye	Female	31	Goo-sekgweng	Health Post	General Nurse	9	Yes	2015	Diploma	6	Yes	Yes	Very useful	No	No	Yes	Yes	Yes	No	No	Yes	Yes	Yes	No	Yes	No	Yes	No	No	Yes	Yes	No	No	No
	Palapye	Female	29	Lerala	Clinic	Pharmacy Technician	5	No	N/A	Diploma	0	No	No	Not very useful	No	No	No	No	Yes	No	No	Yes	Yes	No	No	No	No	Yes	No	No	No	Yes	Yes	No	No	Needs imci training
	Palapye	Female	35	Lerala	Clinic	Psychiatric Nurse	12	Yes	2011	Diploma	1	Yes	Yes	Very useful	No	No	Yes	No	No		No	Yes	No	Yes	No	Yes	No	Yes	No	No	No	Yes	Yes	No	Yes	Needs imci training
	Palapye	Female	59	Lerala	Clinic	Midwife	35	Yes		Diploma	3	Yes	Yes	Very useful	No	No	Yes	Yes	No	No	No	Yes	Yes	No	No	Yes	No	Yes	No	No	Yes	Yes	Yes	No	No	Needs imci refresher
	Palapye	Female	35	Lerala	Clinic	General Nurse	8	Yes	2015	Diploma	1	Yes	Yes	Useful	No	No	Yes	Yes	Yes	No	No	Yes	Yes	No	No	No	Yes	Yes	No	No	No	Yes	Yes	Yes	No	Needs imci refresher
	Palapye	Male	30	Lerala	Clinic	General Doctor	6	No	N/A	Degree	1	Yes	No	N/A	No	No	No	Yes	Yes	No	No	Yes	Yes	Yes	No	Yes	No	Yes	No	No	No	Yes	Yes	No	No	Needs imci training
	Palapye	Female	44	Lerala	Clinic	Midwife	20	Yes	2006	Diploma	5	Yes	Yes	Useful	No	Yes	No	No	Yes	No	No	Yes	Yes	Yes	No	Yes	No	Yes	No	Yes	Yes	Yes	Yes	No	No	Needs imci refresher course
	Palapye	Male	33	Makatumo	Clinic	General Doctor	9	No	N/A	Degree	0	Yes	Yes	Very useful	No	No	No	No	Yes	No	No	Yes	Yes	Yes	No	No	No	Yes	No	No	No	Yes	Yes	Yes	No	Needs imci training
	Palapye	Male	40	Makatumo	Clinic	Psychiatric Nurse	17	No	N/A	Diploma	2	Yes	Yes	Useful	No	No	No	Yes	No	No	No	Yes	Yes	No	No	Yes	No	Yes	No	No	No	Yes	No	No	No	Needs imci training
	Palapye	Male	28	Makatumo	Clinic	Pharmacy Technician	5	No	N/A	Diploma	4	No	N/A	N/A	No	No	No	No	Yes	No	No	Yes	Yes	No	No	Yes	No	Yes	No	No	No	Yes	No	No	No	Needs imci training
	Palapye	Female	41	Makatumo	Clinic	Health Education Assistant	18	No	N/A	Diploma	5	No	N/A	N/A	No	Yes	No	No	Yes	No	No	Yes	Yes	No	No	Yes	No	Yes	No	No	No	Yes	No	No	Yes	Needs imci training
	Palapye	Female	50	Makatumo	Clinic	Midwife	26	Yes	2010	Diploma	6	Yes	Yes	Useful	No	Yes	No	No	Yes	No	No	Yes	Yes	No	No	No	No	Yes	Yes	No	Yes	Yes	No	No	No	Needs imci refresher course
	Palapye	Male	38	Makatumo	Clinic	General Nurse	16	Yes	2009	Diploma	6	Yes	Yes	Very useful	No	No	No	Yes	No	No	No	Yes	Yes	No	No	Yes	No	Yes	No	No	Yes	Yes	Yes	No	No	Needs imci refresher training
	Palapye	Female	48	Makatumo	Clinic	General Nurse	19	Yes	2009	Diploma	4	Yes	Yes	Very useful	No	No	Yes	Yes	No	No	No	Yes	Yes	Yes	No	Yes	No	Yes	No	No	No	Yes	Yes	Yes	No	Needs imci refresher training
	Palapye	Female	30	Makatumo	Clinic	Health Education Assistant	6	No	N/A	Certificate	6	No	N/A	N/A	No	No	No	No	Yes	No	No	Yes	Yes	Yes	No	No	No	No	No	No	Yes	Yes	Yes	No	No	Needs imci training
	Palapye	Male	33	Makatumo	Clinic	General Doctor	9	No	N/A	Degree	0	Yes	Yes	Very useful	No	No	No	No	Yes	No	No	Yes	Yes	Yes	No	No	No	Yes	No	No	No	Yes	Yes	Yes	No	Needs imci training
	Palapye	Male	40	Makatumo	Clinic	Psychiatric Nurse	17	No	N/A	Diploma	2	Yes	Yes	Useful	No	No	No	Yes	No	No	No	Yes	Yes	No	No	Yes	No	Yes	No	No	No	Yes	No	No	No	Needs imci training
	Palapye	Male	28	Makatumo	Clinic	Pharmacy Technician	5	No	N/A	Diploma	4	No	N/A	N/A	No	No	No	No	Yes	No	No	Yes	Yes	No	No	Yes	No	Yes	No	No	No	Yes	No	No	No	Needs imci training
	Palapye	Female	41	Makatumo	Clinic	Health Education Assistant	18	No	N/A	Diploma	5	No	N/A	N/A	No	Yes	No	No	Yes	No	No	Yes	Yes	No	No	Yes	No	Yes	No	No	No	Yes	No	No	Yes	Needs imci training
	Palapye	Female	50	Makatumo	Clinic	Midwife	26	Yes	2010	Diploma	6	Yes	Yes	Useful	No	Yes	No	No	Yes	No	No	Yes	Yes	No	No	No	No	Yes	Yes	No	Yes	Yes	No	No	No	Needs imci refresher course
	Palapye	Male	38	Makatumo	Clinic	General Nurse	16	Yes	2009	Diploma	6	Yes	Yes	Very useful	No	No	No	Yes	No	No	No	Yes	Yes	No	No	Yes	No	Yes	No	No	Yes	Yes	Yes	No	No	Needs imci refresher training
	Palapye	Female	48	Makatumo	Clinic	General Nurse	19	Yes	2009	Diploma	4	Yes	Yes	Very useful	No	No	Yes	Yes	No	No	No	Yes	Yes	Yes	No	Yes	No	Yes	No	No	No	Yes	Yes	Yes	No	Needs imci refresher training
	Palapye	Female	30	Makatumo	Clinic	Health Education Assistant	6	No	N/A	Certificate	6	No	N/A	N/A	No	No	No	No	Yes	No	No	Yes	Yes	Yes	No	No	No	No	No	No	Yes	Yes	Yes	No	No	Needs imci training
	Palapye	Female	48	Lotsane	Clinic	Midwife	21	Yes	2005	Diploma	1	Yes	Yes	Very useful	No	No	No	Yes	Yes			Yes	Yes	Yes	Yes	Yes	No	No	No	No	No	Yes	No	No	No	Needs imci refresher course
	Palapye	Female	39	Matlhakola	Health Post	General Nurse	15	Yes	2008	Diploma	2	Yes	Yes	Useful	No	Yes	No	Yes	No	No	No	Yes	Yes	Yes	No	Yes	No	No	No	No	No	Yes	Yes	No	No	Needs imci refresher course
	Palapye	Female	29	Matlhakola	Health Post	General Nurse	6	Yes	2016	Diploma	3	Yes	Yes	Useful	No	Yes	Yes	Yes	No	No	No	Yes	Yes	Yes	No	No	No	Yes	No	No	Yes	Yes	Yes	No	No	Needs imci refresher course
	Palapye	Female	56	Matlhakola	Health Post	Midwife	33	No	N/A	Diploma	4	Yes	No	Very useful	No	No	No	Yes	No	No	No	Yes	Yes	No	No	Yes	No	No	No	No	No	Yes	Yes	No	No	Needs imci training
	Palapye	Female	39	Kediretswe	Clinic	Pharmacy Technician	12	No	N/A	Masters Degree		No	N/A	N/A	No	No	No	No	No	No	No	Yes	Yes	Yes	No	Yes	Yes	No	No	No	No	No	No	No	No	Needs imci training
	Palapye	Female	64	Kediretswe	Clinic	Midwife	9	No	N/A	Diploma	8	Yes	Yes	Useful	No	No	No	No	No	No	No	Yes	Yes	No	No	Yes	No	Yes	No	No	No	Yes	No	No	No	Needs imci training
	Palapye	Female	40	Kediretswe	Clinic	General Nurse	18	No	N/A	Diploma	3	Yes	Yes	Useful	No	No	No	No	No	No	No	Yes	Yes	Yes	No	Yes	No	Yes	No	No	No	No	No	No	No	Needs imci training
	Palapye	Female	40	Kediretswe	Clinic	Family Nurse Practitioner	18	No	N/A	Diploma	5	Yes	Yes	Very useful	No	No	Yes	No	Yes	No	No	Yes	Yes	Yes	No	Yes	No	Yes	No	No	No	Yes	Yes	No	No	Needs imci training
	Palapye	Male	26	Kediretswe	Clinic	Pharmacy Technician	3	No	N/A	Diploma	1	No	N/A	N/A	No	No	No	No	No	No	No	Yes	No	No	No	No	No	No	No	No	No	Yes	No	No	No	Needs imci training
	Palapye	Female	26	Kediretswe	Clinic	Pharmacy Technician	2	No	N/A	Diploma	0	No	N/A	N/A	No	No	No	No	No	No	No	Yes	Yes	No	No	No	No	No	No	No	No	No	No	No	No	Needs imci training
	Palapye	Female	38	Kediretswe	Clinic	Health Education Assistant	23	No	N/A	Diploma	6	No	N/A	N/A	No	No	No	No	Yes	No	No	Yes	Yes	No	No	No	No	Yes	Yes	No	No	Yes	Yes	No	No	Needs imci training
BOBO-001	Bobirwa	Female	36	Borotsi	Clinic	Health Education Assistant	7	Yes	2018	Certificate	1	No			Yes	Yes	Yes	No	Yes	No	Yes	Yes	Yes	Yes	Yes	Yes	Yes	Yes	No	No	Yes	Yes	Yes	Yes	Yes	She needs to be trained on Imci
BOBO-002	Bobirwa	Male	35	Borotsi	Clinic	Health Education Assistant	7	Yes	2022	Certificate	5	No			Yes	Yes	Yes	No	No	No	No	Yes	Yes	Yes	Yes	Yes	Yes	Yes	No	No		Yes	Yes	Yes	Yes
BOBO-003	Bobirwa	Female	35	Borotsi	Clinic	Health Education Assistant	8	Yes	2018	Certificate	6	No			Yes	Yes	Yes	No	No	No	No	Yes	Yes	Yes	Yes	Yes	Yes	Yes	No	No	Yes	Yes	Yes	Yes	Yes
BOBO-004	Bobirwa	Female	56	Borotsi	Clinic	Health Education Assistant	24	Yes	2010	Certificate	6	No			Yes	Yes	Yes	Yes	No	Yes	No	Yes	Yes	Yes	Yes	Yes	Yes	Yes	Yes	Yes	Yes	Yes	Yes	Yes	Yes
BOBO-005	Bobirwa	Female		Borotsi	Clinic	Midwife	17	Yes	2008	Diploma	0		No	Very useful	Yes	Yes	Yes	Yes	Yes	Yes	No	Yes	Yes	Yes	Yes	Yes	Yes	Yes	Yes	No	No	Yes	No	Yes	Yes
BOBO-006	Bobirwa	Male	29	Borotsi	Clinic	General Nurse	3	Yes	2016	Degree	0	Yes	Yes	Very useful	Yes	Yes	Yes	No	No	No	No	No	Yes	Yes	No	No	Yes	Yes	No	Yes	Yes	Yes	Yes	Yes	No
BOBO-007	Bobirwa	Female	57	Borotsi	Clinic	Midwife	57	Yes	2003	Diploma	1	Yes	No	Very useful	Yes	Yes	Yes	Yes	Yes	No	No	Yes	Yes	Yes	Yes	Yes	Yes	Yes	Yes		No	Yes	No	Yes	No
BOBO-008	Bobirwa	Male	33	Borotsi	Clinic	Pharmacy Technician	10	No	N/A	Diploma	1	No			No	No	No	No	No	No	No	Yes	No	Yes	No	Yes	No	No	No	No	No	No	No	No	No
BOMO-001	Bobirwa	Female	22	Motlhabaneng	Health Post	Pharmacy Technician	0	No	N/A	Diploma	0	No			No	No	No	Yes	Yes	No	No	Yes	Yes	No	No	No	No	Yes	No	No	No	Yes	Yes	Yes	No
BOMO-002	Bobirwa	Female	24	Motlhabaneng	Health Post	General Nurse	0	No	N/A	Diploma	0	Yes	No	Very useful	Yes	Yes	Yes	No	No	No	No	Yes	Yes	Yes	Yes	Yes	Yes	Yes	No	No	No	Yes	No	Yes	No
BOMA-001	Bobirwa	Female	32	Mathathane	Clinic	Health Education Officer	7	Yes	2016	Certificate	7	Yes	No	Very useful	No	Yes	No	Yes	Yes	No	No	Yes	Yes	Yes	Yes	Yes	No	No		No	Yes	Yes	Yes	No	No
BOMA-002	Bobirwa	Female	48	Mathathane	Clinic	Health Education Officer	23	Yes	2004	Certificate	7	Yes	No	Very useful	Yes	Yes	Yes	Yes	Yes	Yes	No	Yes	Yes	No	No	Yes	No	Yes	Yes	No	Yes	Yes	Yes	Yes	No
BOMA-003	Bobirwa	Male	45	Mathathane	Clinic	Health Care Assistant	18	Yes		Certificate	18	No	N/A	N/A	Yes	Yes	No	No	No			Yes	Yes	No	No	No	No	Yes	No	No	No	Yes	Yes	Yes	Yes	The interview was okay
BOMOL-001	Bobirwa	Female	50	Moletemane	Clinic	Health Education Officer	23	Yes	2007	Certificate	4	No	N/A	N/A	Yes	Yes	Yes	No	No	No	No	Yes	Yes	Yes	Yes	Yes	Yes	Yes	No	No	No	Yes	Yes	Yes	No
BOMOL-002	Bobirwa	Female	50	Moletemane	Clinic	Health Care Assistant	20	No	N/A	Certificate	20	No	N/A	N/A	No	No	No	No	No	No	No	Yes	Yes	No	No	Yes	No	No	No	No	Yes	Yes	Yes	Yes	Yes
BOSE-001	Bobirwa	Male	56	Semolale	Health Post	Pharmacy Technician	10	No	N/A	Diploma	1	No	N/A	N/A	Yes	No	Yes	No	No	No	No	Yes	Yes	No	No	Yes	No	Yes	No	Yes	Yes	Yes	No	No	Yes
BOSE-002	Bobirwa	Female	22	Semolale	Health Post	Pharmacy Technician	0	No	N/A	Diploma	0	No	N/A	N/A	Yes	No	No	No	No	No	No	Yes	Yes	No	Yes	Yes	No	No	No	No	Yes	Yes	Yes	No	No	Pharmact tech needs to be trained on imci
BOSE-003	Bobirwa	Male	39	Semolale	Health Post	General Nurse	14	No	N/A	Diploma	1	Yes	Yes	Very useful		Yes	Yes	Yes	Yes			Yes	Yes	Yes	Yes	Yes	Yes	Yes	Yes			Yes	Yes	Yes
BOTSE-001	Bobirwa	Female	54	Tsetsebjwe	Clinic	Health Education Assistant	23	Yes	2004	Certificate	3	No	N/A	N/A	Yes	Yes	Yes	Yes	No	No	No	Yes	Yes	Yes	Yes	Yes	Yes	Yes	Yes		Yes	Yes	Yes	Yes	Yes
BOTSE-002	Bobirwa	Male	43	Tsetsebjwe	Clinic	Health Education Assistant	7	Yes	2017	Certificate	7	No	No		No	No	No	No	Yes	No	No	Yes	Yes	No	No	Yes	No	Yes	Yes	No	No	Yes	Yes	No	No
BOTSE-003	Bobirwa	Male	31	Tsetsebjwe	Clinic	General Nurse	10	Yes	2013	Diploma	2	Yes	Yes	Useful	Yes	Yes	Yes	Yes	Yes			Yes	Yes	Yes	Yes			Yes	Yes	Yes	Yes	Yes
BOTSE-004	Bobirwa	Female	53	Tsetsebjwe	Clinic	Midwife		No	N/A	Diploma	7	Yes	No	Useful	No	No	No	Yes	No	No	No	No	Yes	Yes	Yes	Yes	Yes	Yes	Yes	No	No	Yes	Yes	No	No
BOLE-001	Bobirwa	Female	43	Lentswelemoriti	Clinic	Health Education Assistant	7	Yes	2014	Certificate	1	Yes	No	Very useful	No	No	Yes	Yes	Yes	No	No	Yes	No	No	No	Yes	Yes	Yes	No	No	Yes	Yes	Yes	No	Yes
BOLE-002	Bobirwa	Female	34	Lentswelemoriti	Clinic	General Nurse	12	Yes	2011	Diploma	1	Yes	Yes		Yes	Yes	Yes	Yes	Yes	Yes	Yes	Yes	Yes	Yes	Yes	Yes	Yes	Yes	Yes	Yes	No	Yes	Yes	No	Yes
	Serowe	Male		Serowe	Clinic	Midwife	21	Yes	2006	Diploma	5	Yes	Yes	Very useful	Yes	Yes	Yes	Yes	Yes	No	No	Yes	Yes	Yes	No	Yes	No	Yes	No	Yes	Yes	Yes	No	No	No
	Serowe	Male	34	Serowe	Clinic	General Nurse	12	Yes	2011		1	Yes		Useful	No	No	No	No	No	No	No	Yes	Yes	No	Yes	No	No	No	Yes	No	No	Yes	No	Yes	No
	Serowe	Male	26	Serowe	Clinic	General Nurse	2	Yes	2019	Diploma	2	Yes		Very useful				Yes	Yes			Yes	Yes	Yes	Yes	Yes		Yes	Yes		Yes	Yes	Yes		Yes
	Serowe	Female		Serowe	Clinic	Family Nurse Practitioner	23	Yes	2004		5	Yes	Yes	Very useful	No	No	No	Yes	Yes	Yes	No	Yes	Yes	No	No	Yes	No	Yes	No	No	No	Yes	No	No	No
	Serowe	Female	40	Mmashoro	Clinic	General Nurse	16	No	N/A	Diploma	6	Yes	Yes	Useful	No	No	No	Yes	No	No	No	Yes	Yes	Yes	No	Yes	No	No	No	No	Yes	Yes	Yes	No	Yes
	Serowe	Female	53	Mmashoro	Clinic	Midwife	31	No	N/A		5	Yes	Yes	Useful	No	No	No	Yes	Yes	No	No	Yes	Yes	Yes	No	No	No	No	No	No	No	No	No	No	No
	Serowe	Female	27	Mmashoro	Clinic	General Nurse	1	Yes	2019	Diploma	1	Yes	Yes	Very useful	No	No	No	Yes	No	No	No	Yes	Yes	Yes	No	Yes	No	Yes	No	No	No	Yes	No	Yes		Not using them frequently(IMCI guidelines).
	Serowe	Male	32	Mmashoro	Clinic	Pharmacy Technician	9	No	N/A	Diploma	3	No	N/A	N/A	No	No	No	Yes	No	No	No	Yes	Yes	No	No	Yes	No	Yes	No	No	No	No	No	No		Remembers some of the things from in-services but shows the importance of all cardes knowing.
	Serowe	Male	33	Boipelego	Clinic	Pharmacy Technician	9	No	N/A	Diploma	1	No	N/A	N/A	No	No	No	Yes	No	No	No		Yes	Yes	No	No	No	No	No	No	No	No	No	No	No	Request to atleast be trained on some programmes like IMCI so that they are also part of the management system .They work as a team.
	Serowe	Male	29	Boipelgo	Clinic	General Nurse	2	No	N/A	Degree	2	Yes	N/A	N/A	No	No	No	Yes	No	No	No	No	Yes	No	No	Yes	No	Yes	No	No	No	No	No	No	No	Requesting training to tbe done during induction training as it seems to be more efficient.
	Serowe	Male	53	Boipelgo	Clinic	Midwife	23	Yes	2009	Diploma	5	Yes	Yes	Very useful	No	No	No	Yes	No	No	No	Yes	Yes	Yes	No	No	No	Yes	Yes	No	No	Yes	No	No	No	Never had a refesher and atleast it should be done every 5 years to make sure of continued management of children.
	Serowe	Female	37	Modikwana	Health Post	General Nurse	15	Yes	2016	Diploma	5	Yes	Yes	Very useful	Yes	No	Yes	Yes	No	No	No	Yes	Yes	No	No	Yes	No	No	No	No	Yes	Yes	Yes	No	No
	Serowe	Female	29	Modikwana	Health Post	Pharmacy Technician	0	No	N/A	Diploma	0	No	N/A	N/A	No	No	No	No	No	No	No	Yes	Yes	No	No	No	No	No	No	No	No	Yes	Yes	No	No	Newly employed and never heared of IMCI
	Serowe	Male	28	Majwanaadipitse	Health Post	General Nurse	8	Yes	2015	Diploma	4	Yes	Yes	Useful	No	Yes	Yes	Yes	No	No	Yes	Yes	Yes	No	No	Yes	No	Yes	No	No	No	Yes	Yes	Yes	Yes
	Serowe	Female	49	Moiyabana	Clinic	Family Nurse Practitioner	26	Yes	2008	Diploma	1	Yes	Yes	Very useful	No	No	No	No	Yes	No	No	Yes	Yes	No	No	No	No	Yes	Yes	No	Yes	Yes	Yes	Yes	No	Reports that due to patient-nurse ration there is sometimes no time to refer to guidelines. Suggest that they could atleast be a child clinic that will help.
	Serowe	Male	36	Moiyabana	Clinic	General Nurse	7	Yes	2016		0	Yes	Yes	Very useful	No	Yes	No	No	No	No	No	Yes	No	No	No	Yes	No	No	No	No	No	Yes	No	No	No	Reports no IMCI personal booklet and has no chance to got through it because of busy schedule. Reports no posters that cold help in practices of IMCI and better implementations of it.
	Serowe	Female	29	Mabuo	Health Post	General Nurse	7	Yes	2016	Diploma	4	Yes	Yes	Very useful	No	Yes	Yes	Yes	No	No	No	Yes	Yes	No	No	No	No	No	No	No	Yes	Yes	No	No	Yes
	Serowe	Female	53	Tshimoyapula	Health Post	Health Education Assistant	36	Yes	2016	Certificate	24	No	N/A	N/A	Yes	Yes	Yes	Yes	Yes	No	No	Yes	Yes	No	No	No	No	Yes	No	No	Yes	Yes	Yes	Yes	No
	Serowe	Female	23	Tshimoyapula	Health Post	General Nurse	1	No	N/A			Yes	N/A	N/A	Yes	No	No	No	Yes	No	No	Yes	Yes	Yes	No	No	No	Yes	No	No	No	Yes	No	No	No
	Serowe	Female	30	Tshimoyapula	Health Post	Pharmacy Technician	0	No	N/A		0	No	N/A	N/A	No	No	No	No	No	No	No	Yes	Yes	No	No	No	No	No	No	No	No	No	No	No	Yes	First time to know there are IMCI guidelines.
	Serowe	Male	40	Tshimoyapula	Health Post	General Nurse	16	Yes	2008	Diploma	3	Yes	Yes	Very useful	No	Yes	Yes	No	No	No	No	Yes	Yes	No	No	Yes	No	Yes	No	No	Yes	Yes	No	Yes	No
	Serowe	Female	29	Thabala	Clinic	General Nurse	5	No	N/A	Diploma	1	Yes	Yes	Very useful	No	No	No	Yes	Yes	No	No	Yes	Yes	No	No	Yes	No	Yes	No	No	Yes	Yes	Yes	No	No
	Serowe	Male	25	Thabala	Clinic	General Nurse	3	No	N/A	Diploma	3	Yes	Yes	Very useful	No	Yes	Yes	Yes	Yes	No	Yes	Yes	Yes	No	No	No	No	Yes	No	No	No	Yes	No	No	No
	Serowe	Male	25	Newtown	Clinic	Pharmacy Technician	2	No	N/A	Diploma	2	No	N/A	N/A	No	No	No	No	No	No	No	No	Yes	No	No	No	No	No	No	No	No	Yes	No	No	No
	Serowe	Female	44	Newtown	Clinic	Clinical Orderly	7	No	N/A	BGCSE	4	No	N/A	N/A	No	No	No	No	No	No	No	No	Yes	No	No	No	No	No	No	No	No	Yes	Yes	No	No
	Serowe	Male	28	Newtown	Clinic	General Nurse	3	Yes	2019	Diploma	1	Yes	Yes	Useful	No	Yes	Yes	Yes	Yes	No	No	Yes	Yes	Yes	No	Yes		Yes	No	No	No	Yes	Yes	No	No
Nok/002	Okavango	Female	32	Nokaneng	Clinic	Health Education Assistant	8	Yes	2023	Certificate	5	No	N/A	N/A	Yes	Yes	Yes	Yes				Yes	Yes	Yes	Yes	Yes	Yes	Yes	Yes			Yes		Yes
Nok/001	Okavango	Male	35	Nokaneng	Clinic	General Nurse	13	Yes	2015	Diploma	2	Yes	Yes	Very useful	Yes	Yes	Yes	Yes	Yes	Yes	No	Yes	Yes	No	Yes	Yes	No	Yes	No	No	No	No	No	Yes	No
Nok/ 003	Okavango	Female	31	Nokaneng	Clinic	General Nurse	7	Yes	2015	Diploma	1	Yes	Yes	Useful	Yes	Yes	Yes	Yes	Yes	No	No		Yes	Yes	No	Yes	No	Yes	No	No	Yes	Yes	Yes	Yes	No
Xai/002	Okavango	Male	32	Xaixai	Health Post	Health Education Assistant	6	Yes	2020	Certificate	4	No	N/A	N/A	Yes	Yes	No	Yes	No	No	Yes	Yes	Yes	No	No	Yes	No	Yes	No	No	No	Yes	Yes	No	No
Xai/001	Okavango	Male	32	Xaixai	Health Post	General Nurse	7	Yes	2015	Diploma	2	Yes	Yes	Useful	Yes	Yes	Yes	Yes	No	Yes		Yes	Yes	Yes	No	Yes	Yes	No	Yes	No	Yes	Yes	Yes	Yes	No
Xai/003	Okavango	Female	26	Xaixai	Health Post	Cleaner	0	No	N/A	BGCSE	0	No	N/A	N/A	No	No	No	No	Yes	No	No	No	No	No	No	No	No	No	No	No	Yes	No	No	No	No
ETS 6/001	Okavango	Female	35	Etsha 6	Clinic	General Nurse	11	Yes	2012	Diploma	1	Yes	Yes	Very useful	No	No	No	Yes	No	No	Yes	Yes	Yes	Yes	Yes	Yes	No	Yes	No	No	No	Yes	No	No	Yes
ETS 6/002	Okavango	Male	33	Etsha 6	Clinic	Health Education Assistant	8	Yes	2013		8	No	Yes	Very useful	Yes	Yes	No	No	Yes	No	No	Yes	Yes	No	No	Yes	No	Yes	No	No	Yes	Yes	Yes	Yes	Yes	A very well educated staff on malnutrition
ETS 6/003	Okavango	Female	39	Etsha 6	Clinic	Midwife	17	No	N/A	Diploma	0	Yes	Yes	Very useful	No	No	No	No	No	No		Yes	Yes	Yes	No	Yes	No	Yes	No	No	No	Yes	No	No	No
ETS 6/004	Okavango	Female	33	Etsha 6	Clinic	General Nurse	10	No	N/A	Diploma	5	Yes	Yes	Very useful	Yes	No	No	Yes	No	No	No	Yes	Yes	No	No	Yes	Yes	Yes	No	No	No	Yes	Yes	No	Yes
ETS 6/005	Okavango	Male	28	Etsha 6	Clinic	General Doctor	4	Yes		Degree	1	Yes	No	Not at all useful	Yes	Yes	Yes	Yes	Yes	No	No	Yes	Yes	Yes	Yes	Yes	Yes	Yes	Yes	Yes	No	Yes	Yes	Yes	Yes	The doctor stated not to be using IMCI booklet at all, he regards it to be having little information therefore he prefers to use his paediatric booklet for doctors.
ETS 6/006	Okavango	Male	32	Etsha 6	Clinic	Pharmacy Technician	6	No	N/A	Diploma	6	No	Yes	Very useful	No	Yes	No	Yes	No	No	No	No	No	No	No	Yes	No	No	No	No	No	No	No	No	No
ETSH 13/001	Okavango	Female	40	Etsha 13	Clinic	Health Education Assistant	5	Yes	2023	Certificate	1	No	N/A	N/A	No	Yes	No	Yes	Yes	No	No	Yes	Yes	Yes	Yes	Yes	No	Yes	No	No	Yes	Yes	Yes	Yes	Yes
ETSH 13/002	Okavango	Female	34	Etsha 13	Clinic	Health Education Assistant	8	Yes	2017	Certificate	1	No	N/A	N/A	No	No	Yes	Yes	No	No	No	Yes	Yes	No	Yes	No	No	Yes	Yes	No	Yes	Yes	No	No	No
ETSH 13/003	Okavango	Female	39	Etsha 13	Clinic	General Nurse	15	Yes	2019	Degree	9	Yes	Yes	Very useful	Yes	Yes	Yes	Yes	No	No	No	Yes	Yes	No	No	Yes	No	Yes	Yes	No	Yes	Yes	Yes	Yes	Yes
ETSH 13/004	Okavango	Female	41	Etsha 13	Clinic	General Nurse	19	Yes	2012	Diploma	3	Yes	Yes	Very useful	Yes	Yes	Yes	Yes	No	No	No	Yes	Yes	Yes	Yes	Yes	No	Yes	Yes	Yes	Yes	Yes	Yes	Yes	Yes
ETSH 13/005	Okavango	Female	42	Etsha 13	Clinic	General Nurse	20	Yes	2011	Degree	3	Yes	Yes	Very useful	Yes	No	No	Yes	No	No	Yes	Yes	Yes	Yes	No	Yes	Yes	Yes	Yes		Yes	Yes	Yes	No	No
Eret /004	Okavango	Male	34	Eretsha	Health Post	General Nurse	7	Yes		Diploma	1	Yes	No	Very useful	No	Yes	Yes	Yes	No	No	No	Yes	Yes	Yes	Yes	Yes	No	Yes	No	No	Yes	Yes	No	No	Yes
Eret/003	Okavango	Female	29	Eretsha	Health Post	Gate keeper	0	No	N/A	BGCSE	0	No	N/A	N/A	Yes	No	No	No	Yes	No	No	No	Yes	Yes	No	No	Yes	No	No	No	No	No	No	No	No
Eret /002	Okavango	Male	23	Eretsha	Health Post	Ground man	1	No	N/A	BGCSE	1	No	N/A	N/A	No	No	No	No	No	No	No	No	No	No	No	Yes	No	No	No	No	No	No	No	No	No
Eret/ 001	Okavango	Female	29	Eretsha	Health Post	Cleaner	0	No		BGCSE	0	No	N/A	N/A	Yes	Yes	No	No	Yes	No	No	Yes	Yes	No	No	Yes	No	No	No	No	No	Yes	No	No	No
MOG/H 001	Okavango	Male	32	Mogotho	Health Post	Health Education Assistant	8	Yes	2020		2	No	No	Useful	No	No	No	Yes	No	No	No	Yes	Yes	No	No	Yes	Yes	Yes	Yes	Yes	No	No	Yes	Yes	Yes
MOG/H 002	Okavango	Female	27	Mogotho	Health Post	General Nurse	2	No	N/A	Degree	2	Yes	Yes	Very useful	No	No	Yes	No	No	No	No	Yes	No	Yes	No	Yes	No	Yes	No	No	Yes	No	Yes	No	No
MOG /H 003	Okavango	Female	49	Mogotho	Health Post	Cleaner	25	No	N/A	BGCSE	10	No	N/A	N/A	No	Yes	Yes	No	No	No	No	Yes	Yes	Yes	Yes	Yes	Yes	No	No	No	No	Yes	No	No	No
SEK /001	Okavango	Female	36	Sekondomboro	Health Post	Cleaner	1	No	N/A	BGCSE	1	No	N/A	N/A	No	No	Yes	No	No	No	No	Yes		Yes	No	Yes	No	Yes	No	No	No	No	No	No	No
SEK /002	Okavango	Female	50	Sekondomboro	Health Post	Health Education Assistant	21	Yes		Certificate	21	No	N/A	N/A	Yes	Yes	Yes	Yes	Yes	No	No	No	Yes	No	No	Yes	No	Yes	No	No	Yes	Yes	Yes	No	No
SEK /003	Okavango	Male	33	Sekondomboro	Health Post	General Nurse	10	Yes	2012	Diploma	3	Yes	Yes	Very useful	Yes	Yes	Yes	Yes	Yes	No	Yes	Yes	Yes	Yes	No	Yes	Yes	Yes	No	No	Yes	No	No	Yes	Yes
SEK / 004	Okavango	Female	27	Sekondomboro	Health Post	General Nurse	5	No	N/A	Diploma	1	Yes	Yes	Very useful	Yes	Yes	Yes	Yes	Yes	No	Yes	Yes	Yes	Yes	No	Yes	No	Yes	Yes	Yes	Yes	Yes	Yes	No	No
SEK /005	Okavango	Female	27	Sekondomboro	Health Post	Tirelo Sechaba Participant	3	No	N/A	Certificate	3	No	N/A	N/A	No	No	No	No	No	No	No	No		Yes	No	No	No	Yes	No	No	No	Yes	No	No	No
GHA /001	Okavango	Male	53	Ghani	Health Post	Cleaner	13	No	N/A	PSLE	13	No	N/A	N/A	No	No	No	No	Yes	No	No	Yes	No	No	Yes	Yes	Yes	No	No	No	No	Yes	No	No	No
GHA /002	Okavango	Female	59	Ghani	Health Post	Cleaner	5	No	N/A	PSLE	5	No	N/A	N/A	No	Yes	Yes	No	No	No	No	Yes	Yes	Yes	Yes	Yes	Yes	Yes	No	No	No	Yes	Yes	No	No
GHA /003	Okavango	Female	33	Ghani	Health Post	Gate keeper	0	No	N/A	BGCSE	0	No	N/A	N/A	No	Yes	No	Yes	Yes	No	No	Yes	Yes	Yes	No	No	No	Yes	No	No	No	Yes		No	No
GHA /004	Okavango	Female	22	Ghani	Health Post	Grounds	0	No	N/A	BGCSE	0	No	N/A	N/A	No	No	No	No	No	No	No	No							Yes	No	No	Yes	No	No	No
GHA/ 005	Okavango	Female	27	Ghani	Health Post	Tirelo Sechaba Participant	1	No	N/A	Junior Certificate	0	No	N/A	N/A	No	No	No	No	No	No	No	No	Yes	No	No	Yes	Yes	Yes	No	No	Yes	Yes	No	No	No
GHA /006	Okavango	Male	36	Ghani	Health Post	General Nurse	11	Yes	2012	Diploma	1	Yes	Yes	Very useful	No	Yes	Yes	Yes	Yes	No	No	Yes	Yes	Yes		Yes	Yes	Yes	No	Yes	Yes	Yes	No	Yes	Yes
NXO /001	Okavango	Male	29	Nxomakao	Health Post	General Nurse	6	Yes	2016	Diploma	1	Yes	Yes	Useful	No	No	Yes	Yes	Yes	No	No	Yes	Yes	Yes	Yes	Yes	Yes	Yes	No	Yes	Yes	Yes	Yes	Yes
NXO/ 002	Okavango	Female	33	Nxomakao	Health Post	General Nurse	10	Yes	2013	Diploma	1	Yes	Yes	Useful	Yes	Yes	Yes	Yes	No	No	Yes	Yes	Yes	Yes	No	Yes	No	Yes	Yes	Yes	Yes	Yes	Yes	No	Yes
NXO /003	Okavango	Female	33	Nxomakao	Health Post	Cleaner	1	No	N/A	Diploma	1	No	N/A	N/A	No	Yes	No	No	No	No	No	No	No	Yes	Yes	Yes	No	No	No	No	No	No	No	No		Newly employer does not know much about children and their diseases.
NXO /004	Okavango	Female	25	Nxomakao	Health Post	Grounds	1	No	N/A	BGCSE	1	No	N/A	N/A	No	Yes	No	No	No	No	No	No	Yes	Yes	Yes	No	No	No	No	No	No	Yes	No	No	No
NXO /005	Okavango	Female	21	Nxomakao	Health Post	Tirelo Sechaba Participant	1	No	N/A	BGCSE	1	No	N/A	N/A	No	N/A	N/A	No	Yes	No	Yes	No	No	No	No	Yes	Yes	No	No	No	No	Yes	No	No
NXO /006	Okavango	Female	26	Nxomakao	Health Post	Intern	1	No	N/A	Degree	1	No	N/A	N/A	No	No	No	No	No	No	No	Yes	Yes	Yes	No	No	No	No	No	No	Yes	Yes	Yes	No
JPK 001	Okavango	Female		JP Kavindama	Hospital	General Nurse	2	Yes	2022	Degree	2	Yes	Yes	Very useful	No	No	Yes	No	No	No	No	Yes	Yes	Yes	No	Yes	No	Yes	No	No	No	Yes	No	No	No
JPK 002	Okavango	Female	23	JP Kavindama	Hospital	General Nurse	0	No	N/A	Diploma	0	Yes	Yes	Very useful	Yes	Yes	Yes	Yes	Yes		Yes	Yes	Yes	Yes	Yes	Yes	Yes	Yes	No	Yes	Yes	Yes	Yes	Yes	Yes
JPK 003	Okavango	Male	47	JP Kavindama	Hospital	General Doctor	14	Yes	2020	Diploma	0	Yes	Yes	Very useful	Yes	Yes	Yes					Yes	Yes	Yes	Yes	Yes	Yes	Yes	No	No	No	Yes	Yes	Yes	No
JPK 004	Okavango	Female	28	JP Kavindama	Hospital	General Nurse	0	No	N/A	Diploma	0	Yes	Yes	Very useful	Yes	Yes	Yes					Yes	Yes	No	No	Yes	No	Yes	No	No	No	No	Yes	No	No
JPK 005	Okavango	Male	25	JP Kavindama	Hospital	General Nurse	1	No	N/A	Diploma	0	Yes	Yes	Very useful	Yes	Yes	Yes	Yes	No	No	No	Yes	Yes	No	No	Yes	No	Yes	No	No	Yes	Yes	Yes	No	Yes	Officer reports to be reading IMCI soft copy and attends inservice lectures.
JPK 006	Okavango	Male	25	JP Kavindama	Hospital	General Nurse	3	Yes	2020	Diploma	2	Yes	Yes	Useful	Yes	Yes	Yes	No	No	No	No	No	Yes	Yes	Yes	Yes	No	Yes	No	No	Yes	Yes	Yes	Yes	No
JPK 007	Okavango	Male	27	JP Kavindama	Hospital	General Nurse	2	No	N/A	Degree	2	Yes	Yes	Very useful		Yes	Yes	No	No	No	No	No	Yes	Yes	No	Yes	No	Yes	No	No	Yes	Yes	No	Yes	Yes	He stated not to have been trained on IMCI as he completed during Covid era.
107720522	Kanye	Female		Kanye Main	Clinic	General Nurse	7	Yes	2015	Diploma	2	Yes	Yes	Very useful	No	Yes	Yes	No	No	No	Yes	Yes	Yes	Yes		Yes		Yes	No	No				Yes		Health worker is trianed in IMCI and seems to be the IMCI guru in her facility . She is very conversant about IMCI but does not know case definations for AFP and Measles. Does not fully assess the nutritional status of a child.
KY M001	Kanye	Female	32	Kanye Main	Clinic	Midwife	10	Yes		Diploma	1	No	Yes	Useful	No	Yes	No	Yes	No	No	No	Yes	Yes	Yes	No	Yes	No	Yes	Yes	No	No	Yes	No	No	Yes
SB 001	Kanye	Female	40	Sebego	Clinic	Family Nurse Practitioner	19	Yes	2015	Diploma	2	Yes	Yes	Useful	No	No	No	Yes	No	Yes	Yes	Yes	Yes	Yes	Yes	Yes	Yes	Yes	Yes	Yes	Yes	Yes	Yes	Yes	Yes
SB 003	Kanye	Female		Sebego	Clinic	General Nurse	26	No		Diploma		Yes	Yes	Very useful	No	No	Yes	Yes	Yes	No	No	Yes	Yes	Yes	No	Yes	No	Yes	No	No	Yes	Yes	Yes	No	No
SB 004	Kanye	Female	43	Sebego	Clinic	Health Education Assistant	1	No	N/A	Certificate	1	No	N/A	N/A	No	No	No	No	No	No	No	Yes	Yes	No	No	Yes	Yes	No	No	No	Yes	Yes	Yes	No	No	No comments.
SB 005	Kanye	Female		Sebego	Clinic	PHI	1	No	N/A	Degree	0		No		No	No	No	Yes	Yes	Yes	No	Yes	Yes	No	No	Yes	No	No	No	No		Yes	No	No	No
SB 002	Kanye	Female	30	Sebego	Clinic	Pharmacy Technician	8				0	No			Yes	No	Yes	No	No	No	No	No	No	No	No	No	No	No	No	No	No	No	No	No	No
GAS 001	Kanye	Female	24	Gasita	Clinic	General Nurse		No		Diploma		Yes	Yes	Useful	Yes	Yes	No	No	No	No	No	Yes	No	No	No	Yes	No	Yes	No	No	Yes	Yes	Yes	Yes	Yes
KYKGW 006	Kanye	Female	26	Kgwatlheng	Clinic	General Nurse	1	No	N/A	Degree	1	Yes	No		Yes	Yes	Yes	No	Yes	No	Yes	Yes	No	Yes	No	Yes	No	No	No	Yes	No	Yes	No	No	No	Health worker not trained in IMCI.
KYKGW 007	Kanye	Female	41	Kgwatlheng	Clinic	General Nurse	15	Yes	2008	Diploma	1	Yes	Yes	Useful	No	No	No	No	No	No	No	Yes	Yes	Yes	No	Yes	No	Yes	No	No	Yes	Yes	Yes	No	Yes
KYKGW 008	Kanye	Female	43	Kgwatlheng	Clinic	Health Education Assistant	16	No	N/A	Certificate		No	N/A	N/A	No	No	No	No	No	No	No	Yes	Yes	Yes	Yes	Yes	Yes	Yes	Yes	Yes	Yes	Yes	Yes	Yes	Yes
KYKGW 005	Kanye	Male	50	Kgwatlheng	Clinic	General Doctor	20	No	N/A	Degree	1	Yes	Yes	N/A	No	No	No	Yes	Yes	No	No	Yes	Yes	Yes	No	No	No	No	Yes	No	Yes	Yes	Yes	Yes	No
KYKGW 001	Kanye	Female	54	Kgwatlheng	Clinic	Psychiatric Nurse	31	No	N/A	Diploma	0	No	N/A	N/A	No	No	No	No	No	No	No	No	Yes	No	No	Yes	No	No	No	No	No	Yes	No	No	No	Health worker is on management level and never been trained on IMCI.
KYKGW 002	Kanye	Female	26	Kgwatlheng	Clinic	Pharmacy Technician	0	No	N/A	Diploma	0	No	N/A	N/A	No	No	No	No	No	No	No	No	No	No	No	Yes	No	No	No	No	No	No	No	No	No
KYKGW 003	Kanye	Female	34	Kgwatlheng	Clinic	Family Nurse Practitioner	12	Yes	2017	Diploma	10	Yes	Yes	Very useful	No	No	Yes	No	No	No	No	Yes	Yes	Yes	Yes	Yes	No	Yes	No	No	Yes	Yes	No	Yes	No	Health worker very much conversant will IMCI and explained her answers very well.
LTEKW 001	Kanye	Female	34	Lotlhakane East	Clinic	General Nurse	11	Yes	2012	Diploma	1	Yes	Yes	Very useful	No	Yes	Yes	Yes	Yes	Yes	No	Yes	Yes	Yes	Yes	Yes	Yes	Yes	No	No	Yes	Yes	No	Yes	No
LTEKW 002	Kanye	Male	32	Lotlhakane East	Clinic	General Doctor	3	No	N/A		3	Yes	No	N/A	Yes	No	No	No	No	No	No	No	Yes	No	No	Yes	No	Yes	No	No	Yes	Yes		Yes		Health worker not trained in IMCI and does not know anything about IMCI.
LTEKW 003	Kanye	Female	39	Lotlhakane East	Clinic	General Nurse	12	Yes	2018	Diploma	2	Yes	Yes	Very useful	No	No	No	Yes	Yes	No	No	Yes	Yes	Yes	No	Yes	No	Yes	No	No	Yes	Yes	Yes	No	No
KYMAFHW 001	Kanye	Male	33	Mafhikana	Clinic	Pharmacy Technician	9	Yes	2017	Diploma	3	No	N/A	N/A	No	No	No	Yes	No	No	No	Yes	No	Yes	No	No	No	No	No	No	No	Yes	Yes	Yes	No	Other health worker need in-service training to be convesant with available programs.
KYMAFHW 002	Kanye	Female	41	Mafhikana	Clinic	General Nurse	4	Yes		Diploma	4	Yes	Yes	Useful	No	No	No	Yes		No	Yes	Yes	Yes	No	No	Yes	No	Yes	Yes	Yes	Yes	No	No	Yes	Yes
KYMAFHW 003	Kanye	Female	45	Mafhikana	Clinic	General Nurse	21	No	N/A	Diploma	3	Yes	Yes	Very useful	Yes	Yes	No	Yes	Yes	No	No	Yes	Yes	Yes	Yes	Yes	Yes	Yes	Yes	No	Yes	Yes	Yes	Yes	No	Training will help boast health worker's confidence in management of children.
KYMAFHW 004	Kanye	Female	40	Mafhikana	Clinic		17	No	N/A	Diploma	0		Yes	Very useful	Yes	No	Yes	No	No	No	No	Yes	Yes	Yes	No	Yes	No	Yes	No	No	No	Yes	Yes	Yes	Yes
SEL 001	Kanye	Female	33	Selokolela	Health Post	General Nurse	12	No	N/A	Diploma	3	Yes	Yes	Useful	No	No	No	No	Yes	No	No	Yes	Yes	Yes	Yes	Yes	No	Yes	No	No	No	Yes	Yes	Yes	No
KYSG 001	Kanye	Female	32	Segwagwa	Health Post	Health Education Assistant	0	No	N/A	Certificate	0	No	N/A	N/A	No	No	No	No	No	No	No	No	No	No	No	Yes	No	No	No	No	Yes	Yes	No	Yes		Officer still new
KYSG 002	Kanye	Female	34	Segwagwa	Health Post		11		N/A	Certificate	2	No	N/A	N/A	No	No	No	No	No	No	No	Yes	Yes	No	No	Yes	Yes	Yes	No	No	Yes	Yes	Yes	Yes	No
KYSDA 001	Kanye	Female	50	Kanye SDA	Hospital	Family Nurse Practitioner	25	No	N/A	Diploma	5	Yes	Yes	Very useful	Yes	No	Yes	Yes	No	No	No	Yes	Yes	Yes	No	Yes	No	Yes	Yes	Yes	Yes	Yes	No	No	Yes
KYDI 001	Kanye	Female	49	Dilolwe	Clinic	Family Nurse Practitioner	21	No	N/A	Diploma	4	Yes	Yes	Very useful	No	Yes	Yes	Yes	No	No	Yes	Yes	Yes	No	No	Yes	No	Yes	Yes	No	No	Yes	Yes	Yes	No	IMCI training should be basic fro every health worker. it is very good.
KYDI 002	Kanye	Female	60	Dilolwe	Clinic	General Nurse	34	Yes	2007	Diploma	3	No	N/A	N/A	No	No	No	No	No	No	No	Yes	Yes	No	No	Yes	No	Yes	Yes	No	No	Yes	Yes	No	No	Refresher training fro IMCI should be done.
KYDI 003	Kanye	Female	47	Dilolwe	Clinic	Midwife	23	Yes	2004	Diploma	2	Yes	Yes	Very useful	No	No		Yes	No	No	No	Yes	Yes	Yes	No	Yes	No	Yes	No	No	Yes	Yes	Yes	Yes	Yes
MAH 002	Mahalapye	Male	23	Kudumatse	Health Post	General Nurse	0	No	N/A	Diploma	0	Yes	No	Very useful	N/A	N/A	N/A	Yes	Yes	Yes	No	Yes	No	No	No	Yes	No	Yes	No	No	No	Yes	No	No	No	There is serious need for IMCI training for all helath workers.
MAH 001	Mahalapye	Female	35	Kudumatse	Health Post	Health Education Assistant	3	Yes	2015	Certificate	3	No	N/A	N/A	No	No	No	No	No	Yes	No	Yes	Yes	Yes		Yes		Yes	No	No	Yes	Yes	Yes	Yes	No
MAH 006	Mahalapye	Female	64	Leetile	Health Post		3	No			3	Yes	Yes	Very useful	No	No	No	Yes	Yes	No	No	Yes	No	Yes	No	Yes	No	Yes	Yes	Yes	No	Yes	Yes	Yes	Yes	She mentioned other signs for signs and symptoms of diarrhoea which are not listed in the list. Also did the same for nutrition like marachic - kwashiok
MAH 005	Mahalapye	Female	47	Leetile	Health Post	General Nurse	22	Yes	2006	Diploma	2	Yes	Yes	Very useful	Yes	Yes	Yes	Yes	Yes	Yes	Yes	Yes	Yes	Yes		Yes	Yes	Yes	No	No	Yes	Yes	Yes	Yes	No
MAH 003	Mahalapye	Female	35	Leetile	Health Post	Health Education Assistant	3	No	N/A	Certificate	3	No								Yes		Yes	Yes	Yes		Yes			Yes			Yes
MAH 004	Mahalapye	Male	30	Leetile	Health Post	General Nurse	7	Yes	2016	Diploma	3	Yes	Yes	Very useful		Yes						Yes	Yes			Yes		Yes			Yes	Yes
MAH 007	Mahalapye	Female	27	Madiba	Clinic	Health Education Assistant	1	No	N/A	Certificate	1	No	N/A	N/A								Yes	Yes	Yes	Yes	No	No	No			Yes	Yes	Yes	Yes	No	For diarrhoea she mentioned; child not playing , eyes not tearing. For nutritional status: How the child feeds at home, if the child eat all food given / can finish food.
MAH 008	Mahalapye	Male	64	Madiba	Clinic	Midwife	40	No	N/A	Masters Degree	0	Yes	Yes	Very useful				Yes		Yes		Yes	Yes			Yes		Yes				Yes	Yes	Yes
MAH 009	Mahalapye	Female	39	Madiba	Clinic	Family Nurse Practitioner	10	No	N/A	Diploma	6	Yes	No		Yes	Yes	Yes		Yes			Yes	Yes	Yes	Yes	Yes		Yes	Yes	Yes	Yes	Yes	Yes	Yes
MAH 010	Mahalapye	Male	48	Madiba	Clinic	Pharmacy Technician	21	No	N/A	Diploma	0	No	N/A	N/A																						Assist in issues of medications and advice on prescription when the ordered medication is out of stock also helps with dosaging considering age.
MAH 011	Mahalapye	Female	46	Madiba	Clinic	Midwife	20	No	N/A	Diploma	0	Yes	Yes	Very useful	No	Yes	Yes	No	Yes	No	Yes	Yes	Yes	Yes	No	Yes	No	Yes	No	No	Yes	Yes	No	No	No	Failure to thrive.
MAH 012	Mahalapye	Female		Madiba	Clinic	General Nurse	18	Yes	2006	Degree	6	Yes	Yes	Very useful	Yes	No	Yes	Yes	Yes	No	No	Yes	Yes	No	No	Yes	Yes	Yes	No	No	No	Yes	Yes	Yes		Stunting , wastage
MAH 014	Mahalapye	Female	64	Sheleketla	Clinic	General Nurse	1	No	N/A	Degree	1	Yes	No					Yes	No	No	No	Yes	Yes	Yes	Yes	Yes	No	Yes	No	No	No	Yes	No	No	No
MAH 013	Mahalapye	Male	37	Sheleketla	Clinic	Family Nurse Practitioner	14	No	N/A	Diploma	2	Yes	Yes	Very useful	No	No	No	Yes	No	No	No	Yes	Yes	No	Yes	Yes	Yes	No	Yes	No	Yes	Yes	Yes	Yes	No
MAH 016	Mahalapye	Female	29	Dovedale	Health Post	Pharmacy Technician	0	No	N/A	Diploma	0	No	N/A	N/A	No	No	No	No	No	No	No	No	No	No	Yes	Yes	No	Yes	Yes	No	Yes	Yes	Yes	Yes	No
MAH 015	Mahalapye	Male	40	Dovedale	Health Post	General Nurse	16	No	N/A	Degree	6	Yes	Yes	Very useful	No	No	No	No	No	No	No	Yes	Yes	Yes	Yes	Yes	No	Yes	No	No	No	Yes	Yes	Yes	Yes
MAH 015	Mahalapye	Female	24	Mookane	Clinic	General Nurse	1	No	N/A	Diploma	1	Yes	No	Useful	No	No	No	Yes	No	No	Yes	Yes	Yes	Yes	No	No	No	Yes	Yes	No	No	Yes	Yes	Yes	No
MAH 016	Mahalapye	Female	32	Mookane	Clinic	General Nurse	0	Yes	2019	Diploma	0	Yes	Yes	Very useful	Yes	No	Yes	No	No	No	No	Yes	Yes	Yes	No	Yes	No	Yes	No	No	Yes	Yes	Yes	Yes	No
MAH 017	Mahalapye	Female	49	Mookane	Clinic	Midwife	26	No	N/A		2	Yes	Yes	Very useful	No	No	No	Yes	No	No	Yes	Yes	Yes	Yes	No	Yes	No	Yes	No	No	Yes	Yes	Yes	Yes	No	She spends most of her time doing ANC.
MAH 018	Mahalapye	Female	58	Mookane	Clinic	Midwife	35	No	N/A	Diploma	0	No						No	No	No	No	No	No	No	No	No	No	No	No	No	No	Yes	Yes		No	She has not beene consulting for the past 8 years.
MAH 019	Mahalapye	Male	44	Mookane	Clinic	General Nurse	19	Yes	2007	Diploma	2	Yes	Yes	Very useful	No	Yes	Yes	Yes	No	No	No	Yes	Yes	No	No	Yes	No	Yes	No	No	Yes	Yes	No	No	No
MAH 020	Mahalapye	Male	62	Axklo	Clinic	Pharmacy Technician	32	No	N/A	Diploma	0	No	N/A	N/A	No	No	No	No	No	No	No	No	No	No	No	No	No	No	No	No	No	No	No	No	No	Advices in doses but hasnt satrted in this facility as He is new to the facility.
MAH 021	Mahalapye	Male	29	Axklo	Clinic	Health Education Assistant	1	No	N/A	Degree		No	No	Useful	No	No	No	No	No	No	No	Yes	Yes	No	Yes	Yes	No	Yes	Yes	No	Yes	Yes	Yes	Yes	No
MAH 024	Mahalapye	Male	29	Axklo	Clinic	General Nurse	0	No	N/A	Diploma	0	Yes	Yes	Very useful	No	No	No	No	No	No	No	Yes	Yes	Yes	No	Yes	No	Yes	No	No	Yes	Yes	Yes	Yes	No
MAH 022	Mahalapye	Male	36	Axklo	Clinic	General Nurse	14	Yes	2011	Diploma	0	Yes	Yes	Very useful	Yes	No	No	No	No	No	No	Yes	Yes	Yes	No	Yes	No	Yes	No	No	Yes	Yes	No	No	No	For the danger signs he mentioned signs of severe dehydration.
MAH 023	Mahalapye	Female	48	Axklo	Clinic	General Nurse	23	No	N/A	Diploma	0	Yes	Yes	Very useful	No	Yes	Yes	No	No	No	No	Yes	Yes	Yes	No	Yes	No	Yes	No	No	Yes	Yes	No	No	Yes
MAH 024	Mahalapye	Female	63	Airstrip	Clinic	Pharmacy Technician		No	N/A	Diploma	0	No	N/A	N/A	No	No	No	No	No	No	No	Yes	Yes	No	No	Yes	No	No	No	No	No	No	No	No	No
MAH 025	Mahalapye	Female	34	Airstrip	Clinic	General Nurse	12	No	N/A	Diploma	4	Yes	Yes	Useful	Yes	Yes	Yes	Yes	No	No	No	No	Yes	Yes	Yes	Yes	Yes	Yes	Yes	Yes	Yes	Yes	Yes	Yes	Yes
MAH 026	Mahalapye	Female	54	Airstrip	Clinic	Midwife	32	Yes	2006	Diploma	0	Yes	Yes	Useful	Yes	No	No	No	No	No	No	Yes	Yes	Yes	Yes	Yes	No	Yes	Yes	Yes	Yes	Yes	Yes	Yes	No
MAH 027	Mahalapye	Female	46	Airstrip	Clinic	Health Care Assistant	18	No	N/A	Certificate	10	No	N/A	N/A	No	No	No	No	No	No	No	Yes	Yes	Yes	No	Yes	No	Yes	No	No	Yes	Yes	No	No	No
MAH 028	Mahalapye	Female	25	Airstrip	Clinic	General Nurse	3	Yes	2018	Diploma	2	Yes	Yes	Useful	Yes	Yes	Yes	No	No	No	No	Yes	Yes	Yes	No	Yes	No	Yes	No	No	Yes	Yes	Yes	Yes	No
MAH 030	Mahalapye	Female	57	Airstrip	Clinic	General Nurse	36	Yes	2006		3	Yes	Yes	Very useful	Yes	No	Yes	No	Yes	No	No	Yes	Yes	No	No	Yes	No	Yes	Yes	No	Yes	Yes	No	No	Yes	She suggests training because there are lot of changes on the guidelines and how things are done in IMCI.
MAH 029	Mahalapye	Female	44	Airstrip	Clinic	Psychiatric Nurse	20	Yes	N/A	Diploma	0	Yes	No	Very useful	No	Yes	Yes	No	No	No	No	Yes	Yes	Yes	No	Yes	No	Yes	No	No	Yes	Yes	No	No	Yes	Psychiatric nurse who consult Psychiatric patients and rarely consult children but assists when the clinic is busy.
MAH 035	Mahalapye	Male	38	Xhosa 1	Clinic	Pharmacy Technician	10	No	N/A	Diploma	0	No	N/A	N/A	No	No	No	Yes	No	No	No	Yes	No	No	No	Yes	No	No	No	No	No	No	No	No	No	Assists with dosages looking at teh prescribed medication for the sick child.
MAH 034	Mahalapye	Female	63	Xhosa 1	Clinic	Midwife		Yes	N/A		1	Yes	No	Very useful	No	No	No	Yes	Yes	No	No	Yes	Yes	Yes	No	Yes	No	Yes	No	No	No	Yes	No	No	No	She takes most of the consulting in SRC/ANC .Rarely consults children but helps when there is shoratge of staff.
MAH 033	Mahalapye	Male	34	Xhosa 1	Clinic	General Nurse	9	Yes	2009	Diploma	4	Yes	Yes	Very useful	No	No	Yes	Yes	No	No	No	Yes	Yes	Yes	No	Yes	No	Yes	No	No	Yes	Yes	Yes	Yes	No
MAH 032	Mahalapye	Female	59	Xhosa 1	Clinic	General Nurse	25	Yes	2014	Diploma	2	Yes	Yes	Very useful	No	No	No	Yes	Yes	No	No	Yes	Yes	Yes	No	Yes	No	Yes	Yes	Yes	No	Yes	Yes	Yes	No
MAH 031	Mahalapye	Male	42	Xhosa 1	Clinic	General Nurse	19	Yes	2007	Diploma	9	Yes	Yes	Very useful	Yes	Yes	No	Yes	Yes	No	No	Yes	Yes	Yes	Yes	Yes	No	Yes	Yes	Yes	No	Yes	Yes	Yes	Yes
MAH 040	Mahalapye	Female	27	Baitiredi	Clinic	Pharmacy Technician	4	No	N/A	Diploma	0	No	N/A	N/A	No	No	No	No	No	No	No	Yes	No	No	No	No	No	No	No	No	No	No	No	No	No
MAH 039	Mahalapye	Female	50	Baitiredi	Clinic	Family Nurse Practitioner	28	No	N/A	Diploma	4	Yes	Yes	Very useful	No	Yes	Yes	Yes	Yes	No	No	Yes	Yes	Yes	No	Yes	No	Yes	Yes	No	Yes	Yes	Yes	Yes	Yes
MAH 038	Mahalapye	Female	41	Baitiredi	Clinic	Health Care Assistant	14	No	N/A	Certificate	0	No	N/A	N/A	No	No	No	No	No	No	No	No	Yes	Yes	No	Yes	No	No	No	No	Yes	Yes	Yes	No	No
MAH 037	Mahalapye	Male	34	Baitiredi	Clinic	General Nurse	9	No	N/A	Degree	3	Yes	Yes	Very useful	No	No	No	No	Yes	No	No	Yes	Yes	Yes	No	Yes	No	Yes		Yes	Yes	Yes	Yes	Yes	Yes
MAH 036	Mahalapye	Female	25	Baitiredi	Clinic	General Nurse	0	Yes	2022	Diploma	0	Yes	Yes	Very useful	Yes	Yes	Yes	Yes	Yes	No	No	Yes	Yes	No	No	Yes	No	Yes	Yes	Yes	Yes	Yes	Yes	No	Yes
1	Lobatse	Male	43	Peleng Central	Clinic	Family Nurse Practitioner	21	No	N/A	Diploma	2	No	N/A	N/A	N/A	N/A	N/A	Yes	Yes	Yes	Yes	Yes	Yes	Yes	N/A	Yes	N/A	Yes	No	No	Yes	Yes	Yes	Yes	No	Officer wants to be trained in IMCI as she feels that it will help improve case management.
2	Lobatse	Male	31	Peleng Central	Clinic	Health Education Assistant	1	No	N/A	Certificate	1	No	N/A	N/A	N/A	N/A	N/A	No	No	No	No	Yes	Yes	Yes	Yes	Yes	No	Yes	No	No	Yes	Yes	Yes	Yes	No	The officer is an intern officer attached, therefore reports not to be familiar with some of the activities.
3	Lobatse	Female	38	Peleng Central	Clinic	General Nurse	14	No	N/A	Diploma	1	Yes	Yes	Very useful	No	No	Yes	Yes	Yes	No	No	Yes	Yes	Yes	Yes	Yes	No	Yes	Yes		Yes	Yes	Yes	Yes	Yes	Partipant was able to mention other signs of diarrhea , severe dehydration, inability to pass urine .
4	Lobatse	Male	38	Peleng Central	Clinic	Principal Registered Nurse.	16	No	N/A	Diploma		No	N/A	N/A	N/A	N/A	N/A	Yes	No	No	No	Yes	Yes	Yes	No	Yes	No	Yes	No	No	Yes	Yes	Yes	No	Yes	Need to be trained on IMCI and continue practicing.
5	Lobatse	Female	27	Peleng Central	Clinic	Pharmacy Technician	3	No	N/A	Diploma		No	N/A	N/A	N/A	N/A	N/A	Yes	No	No		No	Yes	Yes	No	Yes	No	Yes	No	No	No	Yes	Yes	No	Yes
6	Lobatse	Female	37	Peleng Central	Clinic	General Nurse	15	Yes		Diploma	4	Yes	Yes	Useful	Yes	Yes	Yes	Yes	Yes	Yes	No	Yes	Yes	Yes	Yes	Yes	Yes	Yes	Yes	Yes	Yes	Yes	Yes	Yes
7	Lobatse	Female	50	Peleng Central	Clinic	Pharmacy Technician	19	No	N/A	Diploma				Very useful	Yes	No	Yes	Yes		No	Yes	Yes	Yes	Yes	Yes	Yes	No	Yes	No	No				No	Yes	The officer is working as a Pharmacy technician , therefore not consulting
	Lobatse	Male	33	Peleng East	Clinic	General Nurse	9	No	N/A	Degree	1	Yes	Yes	Very useful	No	Yes	No	Yes	Yes	No	No	Yes	Yes	No	No	Yes	No	No	No	No	No	No	No	No	No	Requires IMCI training.
	Lobatse	Female	29	Peleng East	Clinic	General Nurse	6	Yes	2017	Diploma	4	Yes	Yes	Useful	Yes	Yes	Yes	Yes	Yes	No	Yes	Yes	Yes	Yes	Yes	Yes	No	Yes	Yes	Yes	Yes	Yes	Yes	Yes	Yes	Officer highlighted that she is to continue health education and promotion
	Lobatse	Female	21	Peleng East	Clinic			No	N/A	BGCSE	1	No			Yes		Yes	No	No	No	No	Yes	Yes	Yes	Yes	Yes		Yes	No	No		Yes
	Lobatse	Male	41	Peleng East	Clinic	General Nurse	19	Yes	2014	Diploma	1	Yes	Yes	Very useful	Yes	Yes	Yes	Yes	No	Yes	Yes	No	Yes	No	Yes	Yes	No	No	No	No	Yes	Yes	No	No	Yes	Requires refresher training on IMCI.
	Lobatse	Female	29	Peleng East	Clinic	Pharmacy Technician	5	No	N/A	Diploma	1	No		Useful	No	No	No	No	No	No	No	No	Yes	No	No	No	No	No	No	No	No	No	No	No	No	She is under knowledged and would like to be trained in IMCI
	Lobatse	Female	47	Peleng East	Clinic	Midwife	24	Yes	2001	Diploma	4	Yes	Yes	Very useful	Yes	Yes	Yes	Yes	Yes	Yes	Yes	Yes	Yes	Yes	Yes	Yes	Yes	Yes	Yes	Yes	Yes	Yes	No		Yes	The midwife has been trained on IMCI, reports the IMCI guidelines to be very useful.
8	Lobatse	Female	37	Molapowabojang	Clinic	Midwife	14	Yes	2013	Diploma	3	Yes	Yes	Very useful	Yes	Yes	Yes	Yes	Yes			Yes	Yes		Yes	Yes		Yes	Yes	No		Yes	Yes		Yes
9	Lobatse	Female	25	Molapowabojang	Clinic	Pharmacy Technician		No		Diploma		No		Very useful	No	No	Yes	No	No	No	No	No	Yes	Yes	Yes	Yes	No	No	No	No	Yes	Yes	Yes	Yes	No	The officer is a Pharmacy technician, newly employed, has never been trained in IMCI
10	Lobatse	Female	30	Molapowabojang	Clinic	General Nurse	7	Yes	2015	Diploma	7	Yes	Yes	Very useful	No	No	No	No	No	No	No	Yes	Yes	Yes	Yes	Yes	No	Yes	No	No	Yes	Yes		Yes	Yes	The officer has been trained in IMCI
11	Lobatse	Female	40	Molapowabojang	Clinic	Midwife	19	No	N/A	Diploma	1			Very useful	Yes	No	No	Yes	Yes	Yes	Yes	Yes	Yes	Yes	Yes	Yes	No	No	No	No	Yes	Yes	Yes	No	Yes	The officer has been trained in IMCI and would like to be trained if the opportunity presents itself.
12	Lobatse	Male	26	Molapowabojang	Clinic	General Nurse		Yes	2022	Diploma		Yes	Yes	Very useful	No	Yes	No	No	No	No	No	Yes	Yes	Yes	Yes	Yes	No	Yes	Yes	Yes	Yes	Yes	Yes	Yes	No	The officer is trained in IMCI.
13	Lobatse	Female		Molapowabojang	Clinic	Senior Health Education Assistant	30	No	N/A	Certificate		No		Very useful	No	No	Yes	Yes	No	No	No	Yes	Yes	Yes	No	Yes	No	No	Yes	No	Yes	Yes	Yes	Yes	No	The officer has never been trained in IMCI.
14	Lobatse	Male	34	Mogojogojo	Health Post	Health Care Assistant	1	No	N/A		1		No		No	Yes	No	No	No	Yes	No	Yes	Yes	No	No	Yes	Yes	Yes	Yes	No	No	Yes	Yes	Yes	No	The officer is an HCA on temporary contract and has never been trained in IMCI.
15	Lobatse	Female	32	Mogojogojo	Health Post	General Nurse	10	Yes	2012	Diploma	1	Yes	Yes	Useful	Yes	No	Yes	Yes	Yes	No	Yes	Yes	No	Yes	Yes	Yes	No	Yes	No	No	Yes	Yes	Yes	Yes	No
16	Lobatse	Female	27	Mogojogojo	Health Post	Health Education Assistant	1	No	N/A	Degree	1		No		No	No	No	No	No	No	No	Yes	Yes	Yes	No	Yes	No	Yes	No	No	Yes	Yes	Yes	Yes	No	The officer is not trained in IMCI .
17	Lobatse	Male		Lorwana	Clinic	General Nurse	21	Yes	2021	Diploma	2	Yes	Yes	Useful	Yes	No	Yes	Yes	Yes	No	No	Yes	Yes	Yes	Yes	Yes	Yes	Yes	Yes	No	Yes	Yes	Yes	Yes	Yes
18	Lobatse	Female	26	Lorwana	Clinic	Tirelo Sechaba Participant	1	No	N/A	Certificate	1	No	N/A		Yes	No	No	No	No	No	No	No	Yes	No	No	Yes	No	No	No	No	Yes	Yes	No	No	No	The officer is not trained in IMCI .
19	Lobatse	Female	29	Lorwana	Clinic	Tirelo Sechaba Participant	2	No	N/A		2	No			Yes	No	No	Yes	Yes	No	No	No	Yes	No	No	Yes	No	No	No	No	No	Yes	Yes	No	No	Lack of knowledge o IMCI.
20	Lobatse	Female	44	Lorwana	Clinic	Midwife	21		2005	Diploma	2	Yes	Yes	Very useful	Yes			Yes	Yes	Yes	Yes	Yes	Yes	Yes	Yes	Yes	Yes	Yes	Yes	Yes	Yes	Yes	Yes	Yes	Yes	Frequent support visits by IMCI focal persons, Refresher courses on IMCI .
	Lobatse	Male	38	Lorwana	Clinic	General Nurse	15	No	N/A	Diploma	1	Yes	No		No	Yes	No	Yes	Yes	No	No	Yes	Yes	Yes	No	Yes	Yes	Yes	No	No	No	Yes	Yes	Yes	Yes	The officer is a psychritic nurse doing consultation in mentally ill client.
	Lobatse	Female	46	Lorwana	Clinic	Health Care Assistant	12	No	N/A		0	No			No	Yes	No	No	No	Yes	No	Yes	Yes	Yes	No	Yes	Yes	No	No	No	No	Yes	Yes	Yes	No
	Lobatse	Female	42	Woodhall	Clinic	Psychiatric Nurse	1	Yes		Diploma	1	Yes	Yes	Very useful	Yes	Yes	Yes	Yes	Yes	Yes	Yes	Yes	No	Yes	Yes	Yes	Yes	Yes	Yes	Yes	Yes	Yes	Yes	Yes	Yes	Refresher courses on IMCI or inservice lectures are needed
21	Lobatse	Female	47	Woodhall	Clinic	General Nurse	21	Yes	2004	Diploma	2	Yes	Yes	Very useful	Yes	Yes	Yes	Yes	Yes	Yes	No	Yes	Yes	Yes	No	Yes		Yes	Yes	No	Yes	Yes	Yes	Yes	Yes	The officer is consulting in IDCC
	Lobatse	Female	36	Woodhall	Clinic	Family Nurse Practitioner	14	Yes		Diploma	2	Yes	Yes	Very useful	No	Yes	Yes	Yes	No	Yes	No	Yes	Yes	Yes	Yes	Yes	Yes	Yes	No	No		Yes	Yes	Yes	Yes
	Lobatse	Female	45	Woodhall	Clinic		20	Yes	2001		5	No			Yes	Yes	No	No	Yes	Yes	No	Yes	Yes			Yes			No	No	Yes	Yes	Yes	Yes	Yes
	Lobatse	Female		Woodhall	Clinic	Midwife	26	Yes	2001	Diploma	6	Yes	Yes	Very useful	Yes	No	No	No	Yes	Yes	No	Yes	Yes	Yes	Yes	Yes	No	Yes	No	No	Yes	Yes	Yes	Yes	No	The officer is a midwife
	Lobatse	Male	35	Woodhall	Clinic	General Nurse	8	No		Diploma	2	Yes	Yes	Very useful	Yes	Yes	Yes	Yes	Yes	Yes	No	Yes	Yes	Yes	No	Yes	Yes	Yes	No	No	No	Yes	Yes	Yes	No	The officer is not trained in IMCI
	Lobatse	Female	37	Woodhall	Clinic		18			Certificate	2	No			No	No	No	No	No	Yes	No	Yes	Yes	No	No	Yes	Yes	Yes	No	No	Yes	Yes	Yes	Yes		The officer is not trained in IMCI and would like to be trained.
	Lobatse	Female	51	Woodhall	Clinic	General Nurse	20	No		Diploma	3	Yes	Yes	Very useful	Yes	No	No	Yes	No	Yes	No	Yes	Yes	Yes	No	Yes	No	Yes	No	No	Yes	Yes	No	No	Yes
	Lobatse	Female	33	Tsopeng	Clinic	Midwife	11	Yes	2012	Diploma	1				No	Yes	No	No	No	No	No	Yes	Yes	Yes	No	Yes	No	Yes	Yes	No	Yes	Yes	Yes	Yes	No	Has never consulted a child and never practiced IMCI though she trained.
	Lobatse	Female	26	Tsopeng	Clinic	Pharmacy Technician	1	Yes		Diploma	3	No	N/A	N/A	No	Yes	No	No	No	No	No	No	Yes	No	No	No	Yes	No	No	No	No	Yes	No	No	No
	Lobatse	Female	28	Tsopeng	Clinic		1	No		Junior Certificate	1	No	N/A	N/A	No	Yes	No	No	No	No	No	No	Yes	No	Yes	No	No	No	No	No	No	Yes	No	No	No
	Lobatse	Female	21	Tsopeng	Clinic	Tirelo Sechaba Participant	0	No		Certificate	0	No	N/A	N/A	No	Yes	No	No	No	No	No	No	Yes	No	No	No	No	No	No	No	No	Yes	No	No	No
	Lobatse	Female		Tsopeng	Clinic	General Nurse	18	No		Degree	1	Yes	Yes	Very useful	Yes	Yes	Yes	Yes	Yes	Yes	Yes	Yes	Yes	Yes	Yes	Yes	No	Yes	No	No	Yes	Yes	Yes	No	Yes
	Lobatse	Female	23	Tsopeng	Clinic	General Nurse	1	Yes	2022	Degree	1	Yes	Yes	Very useful	Yes	Yes	Yes	No	No	Yes	Yes	Yes	Yes	Yes	Yes	Yes	No	Yes	No	No	Yes	Yes	Yes	Yes	No
	Lobatse	Female	56	Tsopeng	Clinic	Health Education Assistant	22	Yes		Certificate	1	No	N/A	N/A	Yes	Yes	No	Yes	No	No	No	Yes	Yes	Yes	Yes	Yes	No	Yes	No	No	Yes	Yes	Yes	Yes	No
	Lobatse	Female	59	Tsopeng	Clinic	Midwife	37	No		Diploma	5	Yes	No		Yes	Yes	No	No	No	No	No	Yes	Yes	Yes	No	Yes	Yes	Yes	No	No	No	Yes	No	No	Yes
	Lobatse	Female	51	Tsopeng	Clinic	General Nurse	20	No		Diploma	3	Yes	Yes	Very useful	Yes	No	No	Yes	No	Yes	No	Yes	Yes	Yes	No	Yes	No	Yes	No	No	Yes	Yes	No	No	Yes
	Lobatse	Female	33	Tsopeng	Clinic	General Nurse	12	No		Diploma	1	Yes	Yes	Useful	No	No	No	Yes	Yes	No	No	Yes	Yes	Yes	Yes	Yes	No	Yes	No	No	Yes	Yes	Yes	Yes	Yes
	Lobatse	Female		Gopong	Health Post	General Nurse	10	Yes	2013	Diploma	8	Yes	Yes	Useful	Yes	Yes	Yes	Yes	No	No	No	Yes	Yes	Yes	Yes	Yes	No	Yes	No	No	Yes	Yes	Yes	Yes	Yes
	Lobatse	Male	47	Gopong	Health Post	Health Education Assistant	15	Yes	2010	Certificate	4	No		Useful	No	No	No	No	No	No	No	Yes	Yes	No	No	Yes	No	Yes	Yes	No	Yes	Yes	Yes	Yes	Yes
	Lobatse	Female	38	Gopong	Health Post	Health Education Assistant	0	No	N/A	Certificate	0	No			Yes	No	Yes	Yes	Yes	No	No	Yes	Yes	Yes	Yes	Yes	No	Yes	No	No	Yes	Yes	Yes	Yes	No
	Lobatse	Female	49	Digawana	Clinic	Midwife	24	No	N/A	Diploma	4	Yes	Yes	Useful				Yes	Yes	Yes	Yes	Yes	Yes	Yes	Yes	Yes	Yes	Yes	Yes	Yes	Yes	Yes	Yes	Yes	Yes	There is need for refresher and or training especially for the serving officers. The use of guidelines on assessment is time consuming.
	Lobatse	Female	25	Digawana	Clinic	General Nurse	0	Yes	2022	Degree	0	Yes	Yes	Very useful	Yes	Yes	Yes	Yes	Yes	Yes	Yes	Yes	Yes	Yes	Yes	Yes	Yes	Yes	Yes	Yes	Yes	Yes	Yes	Yes	Yes	There should be inservice trainings and refresher workshops that run continously
	Lobatse	Female	27	Digawana	Clinic	Pharmacy Technician		No	N/A	Diploma		No	Yes	Useful	Yes	Yes	Yes	No	No	No	No	No	No	No	Yes	Yes	Yes	Yes	No	No	No	Yes	Yes	Yes	Yes	There is need for training on IMCI
	Lobatse	Female	41	Motswedi	Clinic	Midwife	18	No	N/A	Diploma	1	Yes		Very useful				Yes	Yes	Yes	No	Yes	Yes	No	No	Yes	No	Yes	No	No	No	Yes	Yes	Yes	Yes
	Lobatse	Male	43	Motswedi	Clinic	Principal Pharmacy Technician	11	No	N/A	Degree	3	No			Yes	No	Yes	Yes	No	Yes	No	Yes	Yes	Yes	Yes	Yes	No	Yes	No	Yes	Yes	Yes	Yes	Yes	No
	Lobatse	Female	35	Motswedi	Clinic	Community Mental Health Nurse	13	Yes	2010	Diploma	3	Yes		Very useful	No	No	Yes	Yes	Yes	Yes	No	Yes	Yes	Yes	No	Yes	No	Yes	No	No	Yes	Yes	Yes	Yes	No
	Lobatse	Female	35	Motswedi	Clinic	General Nurse	14	No	N/A	Diploma	1	Yes		Very useful	No	No	Yes	Yes	Yes	Yes	Yes	Yes	Yes	Yes	Yes	Yes	No	Yes	No	No	Yes	Yes	Yes		No	The officer needs to be trained in IMCI
	Lobatse	Male	45	Motswedi	Clinic	Health Education Assistant	25	Yes	2017		1	No			No	No	No	No	No	No	No	Yes	Yes	Yes	No	Yes	No	Yes	No	No	Yes	Yes	Yes	Yes	No	The officer needs to be trained in IMCI
	Lobatse	Female	42	Motswedi	Clinic	General Nurse	20	Yes	2003	Diploma	6	Yes		Not very useful	Yes	Yes	No	Yes	No	No	Yes	Yes	Yes	Yes	Yes	No	No	Yes	No	No	No	Yes	Yes	Yes	No	The clients are not happy when being consulted. Clients not appreciating what you have give them due to IMCI guidelines
	Lobatse	Male	37	Motswedi	Clinic		14	No	N/A	Diploma	1	Yes		Useful	Yes	Yes	No	Yes	No	Yes	No	Yes	Yes	Yes	No	Yes	Yes	No	Yes	No	Yes	Yes		Yes	Yes
	Lobatse	Female	45	Motswedi	Clinic	Family Nurse Practitioner	20	Yes	2009	Diploma	2	Yes		Very useful	Yes	No	No	Yes	Yes	Yes	Yes	Yes	Yes	Yes	Yes	Yes		Yes	Yes	No	Yes	Yes			Yes
	Lobatse	Female	32	Motswedi	Clinic	Pharmacy Technician	11	No	N/A	Diploma	2	No			Yes	Yes	Yes	Yes	No	No	No	Yes	Yes	No	No	No	No	No	Yes	Yes	No	Yes	Yes	Yes		Need for training of pharmacy staff
	Lobatse	Female	49	Motswedi	Clinic	General Nurse	16	Yes	2007	Diploma	3	Yes	Yes	Very useful	No	Yes	No	Yes	Yes	Yes	Yes	Yes	Yes	Yes	Yes	Yes	Yes	Yes	Yes	Yes	Yes	Yes	Yes	Yes	Yes	Trainings/ Inservice workshops are necessary to remind ourselves of the right things to do.
	Moshupa	Female	34	Moshupa Council	Clinic	General Nurse	12	Yes	2011	Diploma	1	Yes	No	Very useful	Yes	Yes	Yes					Yes	Yes	No	Yes	Yes	Yes	No	No	No	No	Yes	No	No	No
	Moshupa	Male	60	Moshupa Council	Clinic	Pharmacy Technician	40	No	N/A	Diploma	2	No			No	No	No	No	No	No	No	Yes	Yes	No	No	No	No	No	No	No	No	Yes	No	No
	Moshupa	Male	27	Moshupa Council	Clinic	General Doctor	2	No	N/A	Degree		Yes	Yes	Very useful	Yes	Yes	Yes	Yes	Yes	No	No	Yes	Yes	No	Yes	Yes	Yes	No	No	No	No	Yes	Yes	Yes	No
	Moshupa	Female	40	Moshupa Council	Clinic	Health Education Assistant	0	No	N/A	Certificate	0	No			No	No	No	No	No	No	No	Yes	Yes	Yes	No	No	Yes	Yes	No	No	No	Yes	No	No	No
	Moshupa	Female	33	Moshupa Council	Clinic	General Nurse	10	Yes	2013	Diploma	6	Yes	Yes	Very useful	Yes	Yes	Yes	Yes	Yes	No	Yes	Yes	Yes	Yes	Yes	Yes	Yes	Yes	Yes	No	Yes	Yes	Yes	Yes	Yes
	Moshupa	Male	30	Moshupa Clinic	Clinic	General Nurse	7	No	N/A	Diploma	4	Yes	Yes	Very useful	No	No	No	Yes	Yes	No	No	Yes	Yes	Yes	Yes	Yes	No	Yes	Yes	No	Yes	Yes	Yes	No	No
	Moshupa	Female	51	Lotlhakane West	Clinic	Senior Nursing Officer	24	Yes		Masters Degree	1	No			Yes	No	No	Yes	No	No	No	Yes	Yes	Yes	Yes	Yes	No	Yes	No	No	No	Yes	No	Yes	Yes
	Moshupa	Female	29	Lotlhakane West	Clinic	Health Education Assistant	1	No	N/A	Diploma	1	No										No	Yes	No	No	Yes	Yes	No	No	No	Yes	Yes	Yes	No	No
	Moshupa	Female		Lotlhakane West	Clinic	Tirelo Sechaba Participant	1	No	N/A		1	No			No	No	No	No	No	No	No	No	No	No	No	No	No	No	No	No	No	No	No	No	No
	Moshupa	Female	32	Moshupa health Post	Health Post	Health Education Assistant	1	No	N/A	Certificate	1	No			Yes	Yes	No					Yes	Yes	Yes	Yes	No	No	Yes	No	No	Yes	Yes	Yes	No	No
	Moshupa	Male	35	Moshupa health Post	Health Post	General Nurse	11	Yes	2009	Diploma	1	Yes	Yes	Very useful	No	No	Yes	No	No	No	No		Yes	No	Yes	Yes	No	Yes			No	Yes	No	No	No
	Moshupa	Female	35	Moshupa health Post	Health Post	General Nurse	12	No	N/A	Diploma	3	Yes	No	Very useful	No	No	Yes	No	No	No	No	Yes	Yes	Yes	No	No	No	Yes	No	Yes	No	Yes	No	Yes	No
	Moshupa	Female	48	Moshupa health Post	Health Post	Midwife	24	No	N/A	Diploma	5	No			No	No	No	No	No	No	No	Yes		Yes	No	Yes	No	No	No	No	No	No	Yes	Yes	No
	Moshupa	Female		Moshupa health Post	Health Post	Pharmacy Technician	2	No	N/A	Diploma	0	No			No	Yes	No	No	No	No	No	Yes	Yes	Yes	No	Yes	No	Yes	No	No	No	No	No	No	No
	Moshupa	Female	59	Moshupa SDA	Clinic	Midwife	31	No	N/A	Diploma	0	Yes	Yes	Very useful	No	No	No	Yes	No	No	No	Yes	Yes	Yes	No	No	No	Yes	Yes	No	No	Yes	No	No	No
	Moshupa	Female		Moshupa SDA	Clinic	Pharmacy Technician	3	No	N/A	Diploma	1	No			No	No	No	No	No	No	No	Yes	Yes	No	Yes	Yes	No	No	No	No	No	Yes	No	No	No
	Moshupa	Female	35	Moshupa SDA	Clinic	Midwife	12	Yes	2011	Diploma	0	No			No	No	No	No	Yes	No	No	Yes	Yes	Yes	Yes	Yes	Yes	Yes	Yes	No	No	Yes	No	No	No
	Moshupa	Male	47	Moshupa SDA	Clinic	General Nurse	23	Yes	2013	Diploma	11	Yes	Yes	Very useful	Yes	Yes	Yes	Yes	Yes	No	No	Yes	Yes	Yes	No	Yes	No	Yes	No	Yes	Yes	Yes	Yes	No	No
	Moshupa	Female	46	Moshupa SDA	Clinic	Midwife	22	No	N/A		7	Yes	Yes	Very useful	No	No	No	Yes	Yes	No	No	Yes	Yes	No	No	Yes	No	Yes	Yes	No	Yes	Yes	Yes	No	No
	Moshupa	Male	42	Moshupa SDA	Clinic	Health Education Assistant	17	Yes	2012		2	No			No	No	Yes					Yes	Yes	No	No	Yes	No	Yes			Yes	Yes	Yes	No	No
	Moshupa	Female	27	Mogonye	Health Post	General Nurse	4	Yes	2022	Diploma	0	Yes	Yes	Useful	Yes	Yes	Yes					Yes	Yes	Yes	Yes	Yes	No	Yes			Yes	Yes	Yes	No	Yes
	Moshupa	Female	39	Kgomokasitwa	Clinic	Pharmacy Technician	0	No	N/A	Diploma	0	No			No	No	No	No	No	No	No	Yes	Yes	No	No	No	No	No	No	No	No	Yes	No	Yes	No
	Moshupa	Male	33	Kgomokasitwa	Clinic	Pharmacy Technician	5	No	N/A	Diploma	0	No			Yes	No	No	No	No	No	No	Yes	Yes	Yes	No	No	No	No	No	No	No	Yes	No	No	No
	Moshupa	Female	55	Kgomokasitwa	Clinic	General Nurse	33	No	N/A	Diploma	4	Yes	Yes	Useful	Yes	No	No	No	No	No	No	Yes	Yes	No	No	Yes	Yes	Yes	Yes	No	Yes	Yes	Yes	No	No
	Moshupa	Female	59	Kgomokasitwa	Clinic	Health Education Assistant	23	Yes		Certificate	23	No			No	No	Yes	No	No	No	No	Yes	Yes	No	No	Yes	No	Yes	No	No	Yes	Yes	Yes	No	No
	Moshupa	Female	43	Kgomokasitwa	Clinic	Health Care assistant	21	No	N/A	Certificate	5	No			No	No	No	No	No	No	No	Yes	Yes	No	No	Yes	Yes	Yes			No	Yes	Yes	No	No
	Moshupa	Male	28	Pitseng Clinic	Clinic	General Nurse	5	No	N/A	Degree	1	Yes	Yes	Very useful	No	Yes	No	No	No	No	No	Yes	Yes	Yes		Yes		Yes	No	No	No	Yes		No	No
	Moshupa	Male	25	Pitseng Clinic	Clinic	General Nurse	2	Yes	2022	Diploma	1	Yes	Yes	Very useful	Yes	Yes	No	No	No	No	No	Yes	Yes	Yes	Yes	Yes		Yes	No	No	No	Yes	Yes	No	No
	Moshupa	Male	32	Pitseng Clinic	Clinic	General Nurse	6	Yes	2015	Diploma	4	Yes	Yes	Very useful	Yes	No	No	Yes	Yes	No	No	Yes	Yes	Yes		Yes		Yes	No	No	Yes	No	No	No	No
	Moshupa	Female	51	Pitseng Clinic	Clinic	Midwife	28	Yes	2010	Diploma	6	Yes	Yes	Very useful	Yes	Yes	Yes	Yes	Yes		Yes	Yes	Yes	No	Yes	Yes	No	Yes
	Moshupa	Female	31	Seherelela	Clinic	General Nurse	7	No	N/A	Degree	2	Yes	Yes	Very useful	No	No	No	No	No	No	No	Yes	Yes	Yes	No	Yes	No	Yes	No	Yes	Yes	Yes	Yes	No	No
	Moshupa	Female	40	Seherelela	Clinic	General Nurse	18	No	N/A	Diploma	1	Yes	Yes	Very useful	No	Yes	Yes	Yes	Yes	No	No	Yes	Yes	Yes	Yes	Yes	No	Yes	No	Yes	Yes	Yes	Yes	No	No
	Moshupa	Female	26	Sesung	Health Post	General Nurse	1	No	N/A	Diploma	1	Yes	Yes	Useful	Yes	No	No	Yes	No	No	No	Yes	Yes	No	No	Yes	No	Yes			Yes	Yes	No	No	No
	Moshupa	Male	46	Sesung	Health Post	Midwife	2	Yes	2007	Diploma	2	Yes	Yes	Useful	Yes		Yes	Yes	Yes	No	No	Yes	Yes	No	No	Yes	No	Yes	No	No	Yes	Yes	No	No	No
	Moshupa	Female	29	Tshwaane	Health Post	General Nurse	7	Yes	2016	Diploma	2	Yes	Yes		Yes	No	No	Yes	No	No	No	Yes	Yes	Yes	No	Yes	No	Yes	No	No	Yes	Yes	No	No	No
	Moshupa	Female	43	Tshwaane	Health Post	Health Education Assistant	18	Yes	2004	Certificate	18	No			No	Yes	Yes					Yes	Yes	No	Yes	Yes	No	Yes	No	Yes	Yes	Yes	Yes	No	No
	Moshupa	Female	44	Tshwaane	Health Post	Health Care Assistant	17	No	N/A	Certificate	5	No			Yes							Yes	Yes			Yes		Yes	No	No	Yes	No	No	No	Yes
	Kgalagadi North	Female	44	Hukuntsi	Clinic	Health Care Assistant	10	No	N/A	Certificate	3	No			No	No	No	No	No	No	No	Yes	Yes	Yes	Yes	Yes	No	No	No	No	No	Yes	Yes	No	No
	Kgalagadi North	Male	43	Hukuntsi	Clinic	General Nurse	13	Yes	2019	Degree	3	Yes	Yes	Very useful	Yes	Yes	Yes	No	Yes	No	No	Yes	Yes	No	No	No	No	Yes	No	No	No	No	No	No	No
	Kgalagadi North	Male	33	Hukuntsi	Clinic	General Nurse	9	Yes	2014	Diploma	3	Yes	Yes	Very useful	Yes	Yes	Yes	Yes	Yes		Yes	No	Yes	No	No	Yes	No	Yes	Yes	No	Yes	No	No	No	No
	Kgalagadi North	Male	28	Hukuntsi	Clinic	Health Education Assistant	1	No	2021	Degree	1	No			Yes	No	No	Yes	No	No		Yes	No	No	No	No	No	No	No	No	Yes	Yes	Yes	Yes	No	Orientation needed on first appointment.
	Kgalagadi North	Female	47	Hukuntsi	Clinic	Midwife	21	Yes	2009	Diploma	1	Yes	Yes	Useful	No	No	No	Yes	No	No	No	Yes	Yes	Yes	No	Yes	No	Yes	No	No	Yes	Yes	Yes	No	No	Inservice training needed for all health care workers.
	Kgalagadi North	Female	42	Hukuntsi	Clinic	Health Education Assistant	0	No	N/A		0	No			No	Yes	No	No	No	Yes	No	Yes	Yes	No	Yes	Yes	No	Yes	No	No	Yes	Yes	Yes	No	No	Orientation needed for new staff especially those who stayed for sometime post training
	Kgalagadi North	Male	31	Hukuntsi	Clinic	Pharmacy Technician	9	No	N/A	Diploma	9	No			No	No	No	No	No	No	No	Yes	Yes	No	Yes	Yes	No	No	Yes	No	No	No	No	No	No	His work area is at dispensary and he has never trained on IMCI.
	Kgalagadi North	Female	35	Moselebe	Health Post	General Nurse	10	Yes	2013	Diploma	1	Yes	Yes	Very useful	No	Yes	No	Yes		No	No	Yes	Yes	Yes	Yes	Yes	No	Yes	No	No	Yes	Yes	Yes	Yes	No	Refresher training needed
	Kgalagadi North	Female	54	Moselebe	Health Post	Senior Health Education Assistant	39	Yes	2008	PSLE	22	No			No	No	No	No	No	No	No	Yes	Yes	No	Yes	Yes	No	Yes	No	No	No	Yes	Yes	No	No
	Kgalagadi North	Male	51	Hunhukwi	Health Post	Health Education Assistant	23	Yes	2008	Junior Certificate	23	No			No	Yes	No	Yes	Yes	Yes	No	Yes	Yes	No	No	Yes	No	Yes	Yes	No	No	Yes	Yes	No	No
	Kgalagadi North	Female	30	Hunhukwi	Health Post	Health Education Assistant	30	No	N/A	Diploma	0	No			Yes	Yes	Yes	No	No	No	No	No	Yes	Yes	Yes	No	No	No	No	No	Yes	Yes	Yes	No	No
	Kgalagadi North	Female	28	Hunhukwi	Health Post	General Nurse	3	No	N/A	Diploma	1	Yes	No	Useful	No	Yes	No	Yes	Yes	No	No	Yes	Yes	Yes	Yes	Yes	Yes	Yes	No	No	No	Yes	Yes	No	No	Inservice training in IMCI needed.
	Kgalagadi North	Female	31	Inalegolo	Health Post	Health Education Assistant	0	No	N/A	Degree	0	No			No	No	No	No	No	No	No	No	Yes	Yes	No	Yes	Yes	Yes	Yes	No	Yes	Yes	Yes	Yes	No
	Kgalagadi North	Male	27	Inalegolo	Health Post	General Nurse	4	Yes	2020	Diploma	1	Yes	No	Useful	Yes	Yes	Yes	No	No	No	No	No	Yes	Yes	No	Yes	Yes	Yes	No	No	Yes	Yes	Yes	No	Yes
	Kgalagadi North	Male	43	Inalegolo	Health Post	Health Education Assistant	15	No	N/A	Certificate	14	No			No	No	No	No	No	No	No	Yes	Yes	Yes	Yes	Yes	No	Yes	No	No	Yes	Yes	Yes	Yes	No
	Kgalagadi North	Male	22	Kang	Clinic	Pharmacy Technician	0	No	N/A	Diploma	0				Yes	No	Yes	No	No	No	No	No	Yes	Yes	Yes	No	No	No	Yes	No	No	Yes	No	No	No
	Kgalagadi North	Male	54	Kang	Clinic	Pharmacy Technician	19	Yes	2010	Diploma	19	No			No	No	No	Yes	Yes	Yes	No	Yes	Yes	Yes	Yes	No	No	No	Yes	No	No	Yes	No	No	No	Inservice training needed
	Kgalagadi North	Female	29	Kang	Clinic	Pharmacy Technician	5	No	N/A	Diploma	0				Yes	No	Yes	No	No	No	No	Yes	Yes	No	No	Yes	No	Yes	No	No	No	Yes	Yes	No	No
	Kgalagadi North	Female	44	Kang	Clinic	Midwife	20	No	N/A	Diploma	0				Yes	Yes	Yes	No	Yes	No	No	Yes	Yes	Yes	Yes	No	Yes	Yes	No	No	Yes	Yes			No
	Kgalagadi North	Female	30	Kang	Clinic	Health Education Assistant	0	No	N/A	Certificate	9				No	No	No	No	No	No	No	Yes		Yes	Yes	Yes	No	Yes	No	No	No	Yes	No	Yes	No	Inservice training needed
	Kgalagadi North	Female	56	Kang	Clinic	Health Education Assistant	29	No	N/A		29				No	No	No	Yes	Yes	No	Yes	Yes	Yes	Yes	Yes	Yes	No	Yes	No	Yes	Yes	Yes	Yes	Yes	No
	Kgalagadi North	Male	50	Kang	Clinic	Family Nurse Practitioner	25	Yes	2007	Diploma	1	No			No	No	No	Yes	Yes	Yes	No	Yes	Yes	Yes	No	Yes	No	Yes	Yes	Yes	Yes	Yes	Yes	Yes	No	Officers are not using the IMCI guidelines due to attitudes of health workers . The refer to it only during outbreaks.
	Kgalagadi North	Female	38	Kang	Clinic	General Nurse	12	No	N/A	Degree	8	Yes	Yes	Very useful	Yes	No	Yes	Yes	No	No	No	Yes	Yes	Yes	Yes	Yes	No	Yes	No	No	Yes	Yes	No	No	Yes	More trainings needed in IMCI
	Kgalagadi North	Female	51	Lokgwabe	Clinic	Health Care Assistant	19	No	N/A	Certificate	14	No			Yes	Yes	No	No	No	No	No	Yes	No	Yes	No	No	Yes	Yes	No	No	Yes	Yes	Yes	No	No	IMCI basics training for othe health workers
	Kgalagadi North	Female	27	Lokgwabe	Clinic	Health Education Assistant	10	No	N/A		1	No			No	No	No	Yes	Yes	No	No	Yes	Yes	Yes	No	Yes	No	Yes	No	No	Yes	Yes	No	Yes	No
	Kgalagadi North	Female	32	Lokgwabe	Clinic	General Nurse	8	Yes	2015	Diploma	2	Yes	Yes	Very useful	No	No	Yes	Yes	Yes	No	No	Yes	Yes	Yes	No	Yes	No	Yes	No	No	Yes			No	No	Inservice training and refresher training needed.
	Kgalagadi North	Female	50	Lokgwabe	Clinic	Midwife	22	Yes	2003	Diploma	0	Yes	Yes	Very useful	No	No	No	Yes	No	No	No	Yes	Yes	Yes	No	Yes	No	Yes	Yes	Yes	Yes	Yes	Yes	Yes	No	Request for support visits from ministry and focal persons. Request for equipment.
	Kgalagadi North	Male	24	Lokgwabe	Clinic	General Nurse	2	Yes	2019	Diploma	2	Yes	Yes	Very useful	No	Yes	Yes	No	Yes	No	No	Yes	No	Yes	Yes	Yes	No	Yes	No	Yes	Yes	Yes	Yes	No	Yes	Request for refresher courses.
	Kgalagadi North	Female	31	Lehututu	Health Post	Health Education Assistant	1	No	N/A	Certificate	1	No			No	No	No	No	No	No	No	Yes	Yes	Yes	Yes	Yes	Yes	Yes	Yes	No	Yes	Yes	Yes	Yes	No	IMCI training needed.
	Kgalagadi North	Female	37	Lehututu	Health Post	General Nurse	9	Yes	2014	Diploma	1	Yes	No	Useful	Yes	Yes	No	Yes	No	No	No	No	Yes	No	No	Yes	No	Yes	No	No	No	Yes	No	Yes	Yes
	Kgalagadi North	Female	22	Lehututu	Health Post	Pharmacy Technician	0	No	2022	Diploma	0	No			No	No	No	No	No	No	No	No	Yes	Yes	No	No	No	No	Yes	No	No	Yes	No	No	No
	Kgalagadi North	Female		Lehututu	Health Post	Health Care Assistant	10	No	N/A	Certificate	10	No			No	No	No	No	No	No	No	Yes	Yes	Yes	No	Yes	No	Yes	No	No	Yes	Yes	No	No	No
	Kgalagadi North	Male	36	Lehututu	Health Post	Midwife	12	Yes	2015	Diploma	0	Yes	Yes	Useful	Yes	No	Yes	Yes	Yes	No	No	Yes	Yes	Yes	No	No	No	Yes	Yes	No	No	Yes	Yes	Yes	No	Require that the register be simplified. It time consuming. Request that children with severe conditions like pneumonia and malnutrition be registered and not those with minor conditions.
	Kgalagadi North	Male	30	Ncaang	Health Post	General Nurse	6	Yes	2016	Diploma	0	Yes	No	Very useful	Yes	No	No	Yes		No	No	Yes	Yes	Yes	No	Yes	Yes	Yes	No	No	Yes	Yes	Yes	Yes	Yes
	Kgalagadi North	Female	41	Ncaang	Health Post	Health Education Assistant	22	Yes	2006	Certificate	22	No			No	No	No	Yes	Yes	No	No	Yes	Yes	Yes	Yes	Yes	No	Yes	Yes	No	Yes	Yes	Yes	No	No
	Kgalagadi North	Female	30	Hukuntsi Primary Hospital	Hospital	Psychiatric Nurse	6	Yes	2017	Diploma	6	Yes	Yes	Useful	No	Yes	Yes	Yes	Yes	No	Yes	Yes	Yes	Yes	Yes	Yes		Yes	Yes	Yes	Yes	Yes	Yes	Yes	No
	Kgatleng	Female	49	Morwa	Clinic	Midwife	24	Yes	2005	Diploma	1	Yes	Yes	Very useful	Yes	Yes	Yes	Yes	Yes	No	Yes	Yes	Yes	Yes	Yes	Yes	Yes	Yes	Yes	Yes						The participant could not answer question 9 because she said she in not doing nutrition
	Kgatleng	Female	41	Morwa	Clinic	Health Care Assistant	18	No	N/A	Diploma		No			Yes	Yes	Yes	Yes	Yes	Yes	Yes	Yes	Yes	Yes	Yes	Yes	Yes	Yes	Yes	Yes	Yes	Yes	Yes	Yes	No	The participant did not train for IMCI , she does not consult children and she has one month in the facility
	Kgatleng	Female	47	Morwa	Clinic	General Nurse	25	Yes	2019	Diploma	3	Yes	Yes	Very useful	Yes	Yes	Yes	Yes	Yes	Yes	Yes	Yes	Yes	Yes	Yes	Yes	Yes	Yes	Yes	Yes	Yes	Yes	Yes	Yes	Yes	The participant showed knowledge of IMCI.
	Kgatleng	Female	48	Morwa	Clinic	Midwife	24	No	N/A	Diploma	4	Yes	Yes	Very useful	Yes	Yes	Yes	Yes	Yes	Yes	Yes	Yes	Yes	Yes	No	Yes	Yes	Yes	Yes	Yes	Yes	Yes	Yes	Yes	Yes	The health worker was not trained in IMCI but she showed understanding and explained that she uses IMCI to do her everyday duties.
	Kgatleng	Male	41	Boseja 1	Clinic	Adult Health Nursing	17	No	N/A	Masters Degree	4	Yes	Yes	Very useful	Yes	Yes	Yes	Yes	Yes	Yes	Yes	Yes	Yes	Yes	Yes	Yes	Yes	Yes	Yes	Yes	Yes	Yes	Yes	Yes	Yes	The participant showed knowledge of IMCI though he was not trained.
	Kgatleng	Female	46	Boseja 1	Clinic	Midwife	24	No	N/A	Diploma	4	Yes	Yes	Very useful	Yes	Yes	Yes	Yes	Yes	Yes	Yes	Yes	Yes	Yes	Yes	Yes	Yes	Yes	Yes	Yes	Yes	Yes	Yes	Yes	Yes	The participant showed knowledge of IMCI and she requested that they be trained on IMCI.
	Kgatleng	Male	38	Boseja 1	Clinic	Family Nurse Practitioner	16	No	N/A	Diploma	4	Yes	Yes	Useful	Yes	Yes	Yes	Yes	Yes	No	Yes	Yes	Yes	Yes	Yes	Yes	Yes	Yes	Yes	Yes	Yes	Yes	Yes	Yes	Yes
	Kgatleng	Female	45	Boseja 1	Clinic	Health Care Assistant	17	No	N/A	Certificate	2	No			Yes			No	Yes	No	No	Yes	Yes	Yes	Yes	Yes	No	Yes	No	No	No	Yes	Yes	No	No	Officer is not trained in IMCI but knows some other elements of IMCI
	Kgatleng	Female	39	Boseja 1	Clinic	Health Care Assistant	17	No	N/A	Diploma	8	No			Yes	Yes	Yes	No	Yes	No	No	Yes	Yes	Yes	No	Yes	No	Yes	No	No	No	Yes	No	No	No	Officer is not trained in IMCI but able to mention some concepts of IMCI
	Kgatleng	Male	42	Ramotlabaki	Clinic	General Nurse	19	Yes	2014	Diploma		Yes	Yes	Useful	Yes	Yes	Yes	Yes	Yes	No	Yes	Yes	Yes	Yes	Yes	Yes	Yes	Yes	Yes	Yes	Yes	Yes	Yes	Yes	Yes	The participant was on relieve thats why duration position was not filled. He was a day in the facility and he requested for refresher course on IMCI.
	Kgatleng	Female	39	Bokaa	Clinic	Midwife	15	Yes	2015	Degree	4	Yes	Yes	Useful	Yes	Yes	Yes	Yes	Yes	No	Yes	Yes	Yes	Yes	No	Yes	No	Yes	Yes	Yes	Yes	Yes	Yes	Yes	Yes	The participant requested for refresher
	Kgatleng	Female	27	Bokaa	Clinic	Registered Nurse	4	Yes	2018	Diploma	3	Yes	Yes	Very useful	Yes	Yes	Yes	Yes	Yes	Yes	Yes	Yes	Yes	Yes	Yes	Yes	Yes	Yes	Yes	Yes	Yes	Yes	Yes	Yes		The participant showed confidence in understanding IMCI.Question 9 last point was not answered as the participant said she does not know.
	Kgatleng	Male	35	Bokaa	Clinic	General Nurse	10	No	N/A	Diploma		Yes	No		Yes	Yes	Yes	Yes	Yes	Yes	No	Yes	Yes	Yes	Yes	Yes	Yes	Yes	Yes	Yes	Yes	Yes	Yes	Yes	Yes	The participant mentioned that he has 2 months.
	Kgatleng	Female	51	Bokaa	Clinic	Health Education Assistant	28	No	N/A	Certificate	4	No			Yes	Yes	Yes	Yes	Yes	No	No	Yes	Yes	Yes	Yes	Yes	Yes	Yes	Yes	Yes	Yes	Yes	Yes	Yes	Yes	Knows a little bit about IMCI though not trained.
	Kgatleng	Female	23	Bokaa	Clinic	General Nurse	4	Yes	N/A	Degree	0	Yes	Yes	Very useful	Yes	Yes	Yes	Yes	Yes	Yes	Yes	Yes	Yes	Yes	Yes	Yes	Yes	Yes	Yes	Yes	Yes	Yes	Yes	Yes	Yes
	Kgatleng	Female	40	Bokaa	Clinic	Health Care Assistant	18	No	N/A	Certificate	8	No			Yes	Yes	Yes	Yes	Yes	Yes		Yes	Yes	Yes	Yes	Yes	Yes	Yes	Yes	Yes	Yes	Yes	Yes	Yes	Yes	The participant mention that she was taught a lot of the information she answered at Scottish for them to be able to refer to nutriotionist though she never had IMCI training.
	Kgatleng	Female	47	Rasesa	Clinic	Midwife	21	No	N/A	Diploma	3	Yes	Yes	Very useful	Yes	Yes	Yes	Yes	Yes	Yes	Yes	Yes	Yes	Yes	Yes	Yes	Yes	Yes	Yes	Yes	Yes	Yes	Yes	Yes	Yes	The participant is not trained for IMCI but she showed understanding on it.
	Kgatleng	Female	32	Rasesa	Clinic	General Nurse	10	Yes	2012	Diploma		Yes	Yes	Useful	Yes	Yes	Yes	Yes	Yes	Yes	Yes	Yes	Yes	Yes	Yes	Yes	Yes	Yes	Yes	Yes	Yes	Yes	Yes	Yes	Yes	The participant was very confident with answering IMCI questions.
	Kgatleng	Male	27	Rasesa	Clinic	General Nurse	3	No	N/A	Degree	3	Yes	Yes	Very useful	Yes	Yes	Yes	Yes	Yes	Yes		Yes	Yes	Yes	Yes	Yes	Yes	Yes	Yes	Yes	Yes	Yes	Yes	Yes	Yes	The participant acknowledges the IMCI guidelines and sees how useful they are as they can guide on the assesment .
	Kgatleng	Female	35	Rasesa	Clinic	Health Care Assistant	15	No	N/A	Certificate	2	No			Yes	Yes	Yes	Yes	Yes	Yes		Yes	Yes	Yes	Yes	Yes	Yes	Yes	Yes	Yes	Yes	Yes	Yes	Yes	Yes	The participant requested for training in IMCI as she was never trained.
	Kgatleng	Female	43	Malolwane	Clinic	Health Care Assistant	20	No	N/A	Certificate					Yes	Yes	Yes	Yes	Yes	Yes	Yes	Yes	Yes	Yes	Yes	Yes	Yes	Yes	Yes	Yes	Yes	Yes	Yes	Yes	Yes	The participant has confidence in answering the interview questions.
	Kgatleng	Male	30	Malolwane	Clinic	General Nurse	5	Yes	2017	Diploma	8	Yes	Yes	Useful	Yes	Yes	Yes	Yes	Yes	Yes	Yes	Yes	Yes	Yes	Yes	Yes	Yes	Yes	Yes	Yes	Yes	Yes	Yes	Yes	Yes	The participant indicated that they need refresher courses.
	Kgatleng	Female	54	Malolwane	Clinic	Senior Health Education Assistant	28	Yes		Certificate	23	No	No	Useful	Yes	Yes	Yes	Yes	Yes	Yes	Yes	Yes	Yes	Yes	No	Yes	No	Yes	Yes	Yes	No	Yes	Yes	Yes	Yes
	Kgatleng	Female	63	Malolwane	Clinic	Midwife		Yes		Diploma		Yes	Yes	Useful	Yes	Yes	Yes	Yes	Yes	Yes		Yes	Yes	Yes	Yes	Yes	Yes	Yes	Yes	Yes	Yes	Yes	Yes	Yes	Yes	The participant had retired, came back this year 2023 in June.
	Kgatleng	Female	39	Mmathubudukwane	Clinic	Health Care Assistant	13	No	N/A	Certificate	6	No			Yes	Yes	Yes	Yes	Yes	Yes	Yes	Yes	Yes	Yes	Yes	Yes	Yes	Yes	Yes	Yes	Yes	Yes	Yes	Yes	Yes	The participant requested for training in IMCI.
	Kgatleng	Female	34	Mmathubudukwane	Clinic	Midwife	9	Yes	2012	Diploma	4	Yes	Yes	Very useful	Yes	Yes	Yes	Yes	Yes	Yes	Yes	Yes	Yes	Yes	Yes	Yes	Yes	Yes	Yes	Yes	Yes	Yes	Yes	Yes	Yes	The participant requested for refresher course in IMCI
	Kgatleng	Female	40	Mmathubudukwane	Clinic	Midwife	16	Yes	2009	Diploma	9	Yes	Yes	Very useful	Yes	Yes	Yes	Yes	Yes	Yes	Yes	Yes	Yes	Yes	Yes	Yes	Yes	Yes	Yes	Yes	Yes	Yes	Yes	Yes	Yes	The partipant for refresher and training for those who have not beeng trained.
	Kgatleng	Female	50	Modipane	Health Post	Midwife	25	Yes		Diploma	4	Yes	Yes	Very useful	Yes	Yes	Yes	Yes	Yes	Yes	No	Yes	Yes	Yes	Yes	Yes	Yes	Yes	Yes	Yes	Yes	Yes	Yes	Yes	Yes	The participant requested for refresher course and she has realised that most nurses do not use the IMCI guideline.
	Kgatleng	Female	46	Modipane	Health Post	Health Care Assistant	17	No	N/A	Certificate	11	No			Yes	Yes	Yes	Yes	Yes	Yes	Yes	Yes	Yes	Yes	Yes	Yes	Yes	Yes	Yes	Yes	Yes	Yes	Yes	Yes		The participant requested for training as she also works with children though she does not consult them.
	Kgatleng	Female	29	Modipane	Health Post	General Nurse	4	Yes	2018	Diploma		No			Yes	Yes	Yes	Yes	Yes	Yes	Yes	Yes	Yes	Yes	Yes	Yes	Yes	Yes	Yes	Yes	Yes	Yes	Yes	Yes	Yes
	Kgatleng	Female	39	Modipane	Health Post	General Nurse	18	No	N/A	Diploma	4	Yes	No		Yes	Yes	Yes	Yes	Yes		Yes	Yes	Yes	Yes	Yes	Yes	Yes	Yes	Yes	Yes	Yes	Yes	Yes		Yes	The participant requests for training
MAB 001	Mabutsane	Female	59	Mabutsane	Clinic	Pharmacy Technician	34	No	N/A	Diploma	0	No	N/A	N/A			Yes	Yes	No	No	No	Yes	No	Yes	No	No	No	Yes	No	No	No	Yes	No	No	No
MAB 002	Mabutsane	Female	29	Mabutsane	Clinic	Pharmacy Technician	6	No	N/A	Diploma	5	No	N/A	N/A	No	Yes	No					No	Yes	Yes	No	Yes	No	Yes	No	No	No	Yes	Yes	Yes	No
MAB 003	Mabutsane	Male	32	Mabutsane	Clinic	General Nurse	3	Yes	2018	Diploma	3	Yes	Yes	Very useful	Yes	Yes	Yes	Yes	No	No	No	Yes	Yes	Yes	No	Yes	No	Yes	No	No	Yes	Yes	No	No	No
MAB 004	Mabutsane	Female	52	Mabutsane	Clinic	Midwife	28	No	N/A	Diploma	5	No	N/A	N/A				Yes	No	No	No	Yes	Yes	No	No	Yes	No	Yes	No	No	No	Yes	No	Yes	No
MAB 005	Mabutsane	Female	35	Mabutsane	Clinic	Health Education Assistant	0	Yes	2014	Certificate	0	No	N/A	N/A				No	No	No	No	Yes	Yes	No	No	Yes	No	Yes	No	No	Yes	Yes	Yes	Yes	No
MAB 006	Mabutsane	Female	33	Mabutsane	Clinic	General Doctor	7	No	N/A	Degree	1	Yes	No	N/A	No	No	No	Yes	No	No	Yes	Yes	Yes	No	No	Yes	No	Yes	No	No	No	Yes	Yes	No	Yes
MOR 001	Mabutsane	Female	32	Morwamosu	Clinic	General Nurse	11	Yes	2012	Diploma	1	Yes	Yes	Very useful	No	Yes	Yes	Yes				Yes	Yes	No	No		No	Yes	Yes	No	Yes	Yes	No	Yes	Yes
MOR 002	Mabutsane	Female	24	Morwamosu	Clinic	Pharmacy Technician	1	No	N/A	Diploma	1
MOR 003	Mabutsane	Female	49	Morwamosu	Clinic	Health Education Assistant	19	Yes		Certificate	19	No	N/A	N/A	Yes	No	No	No	Yes	No	No	Yes	No	No	No	Yes	No	Yes	Yes	No	Yes	Yes	No	No	No
MOR 004	Mabutsane	Female	27	Morwamosu	Clinic	General Nurse	1	Yes	2019	Diploma	1	Yes	Yes	Useful	No	Yes	Yes	Yes				Yes	Yes	No	No	Yes	No	Yes	No	No	No	Yes	No	No	No
KOK 002	Mabutsane	Female	52	Kokong	Clinic	Senior Health Education Assistant	24	Yes	2008	Certificate	6	No	N/A	N/A	No	No	No	No	No	No	No	Yes	Yes	Yes	No	Yes	No	Yes	Yes	Yes	Yes	Yes	Yes	No	No
KOK 003	Mabutsane	Female	54	Kokong	Clinic	Psychiatric Nurse	28	No	N/A	Diploma	5	Yes	Yes	Very useful	No	No	No		Yes			Yes	Yes	Yes	No	Yes	No	Yes	No	No	Yes	Yes	No	No	Yes
KOK 004	Mabutsane	Female	32	Kokong	Clinic	General Nurse	9	Yes	2014	Diploma	5	Yes	Yes	Very useful	No	No	Yes	Yes	No	No	No	Yes	Yes	No	No	Yes	No	Yes	No	No	Yes	Yes	Yes	Yes	No
ITHO 001	Mabutsane	Female	44	Itholoke	Health Post	Health Education Assistant	27	Yes		Certificate	26	No	N/A	N/A	Yes	Yes	No	Yes	No	No	No	No	Yes	No	Yes	No	Yes	Yes	No	No	Yes	Yes	Yes	Yes	No
ITHO 002	Mabutsane	Male	34	Itholoke	Health Post	General Nurse	7	Yes	2016	Diploma	0	Yes	Yes	Very useful	No	No	Yes	Yes	No	No	No	Yes	Yes	No	No	Yes	No	Yes	No	No	Yes	Yes	No	No	No
KHA 001	Mabutsane	Female	31	Khakhea	Clinic	General Nurse	9	Yes	2014	Diploma	0	Yes	Yes	Very useful	No	No	No	Yes	Yes			Yes	Yes	No	No	Yes	No	Yes	No	No	Yes	Yes	Yes	No	No
KHA 002	Mabutsane	Female	59	Khakhea	Clinic	Health Education Assistant	39	Yes		Certificate	39	No	N/A	N/A	No	No	No	Yes	Yes	No	No	Yes	Yes	No	No	Yes	No	Yes	No	No	No	Yes	No	No	No
KHA 003	Mabutsane	Male	34	Khakhea	Clinic	Pharmacy Technician	11	No		Diploma	4	No	N/A	N/A	No	Yes	No	No	No	No	No	Yes	Yes	Yes	No	Yes	No	No	No	No	No	Yes	Yes	No	No
KHA 004	Mabutsane	Female	29	Khakhea	Clinic	General Nurse	4	Yes	2019	Diploma	4	Yes	Yes	Very useful	Yes	Yes	Yes	Yes	No	No	No	Yes	Yes	Yes		Yes		Yes	No	No	No	Yes	No	No	No
KHA 005	Mabutsane	Female	46	Khakhea	Clinic	Midwife	16	No		Diploma	9	No	N/A	N/A	No	No	No	No	No	No	No	Yes	Yes	Yes	No	Yes		Yes	No	No	No	Yes	Yes	No	No
KHA 006	Mabutsane	Male	45	Khakhea	Clinic	Health Care Assistant	19	No		Certificate	8	No	N/A	N/A	No	Yes	No	No	No	No	No	Yes	No	No	No	Yes	No	Yes	No	No	Yes	Yes	No	No	No
KHA 007	Mabutsane	Male	25	Khakhea	Clinic	General Nurse	1	No		Diploma	1	Yes	Yes	Very useful	No	Yes	No	No	No	No	No	Yes	Yes	Yes	Yes	Yes	No	No	No	No	Yes	Yes	Yes	No	No
KEN 001	Mabutsane	Male	31	Keng	Health Post	General Nurse	9	Yes	2014	Diploma	2	Yes	Yes	Very useful	No	No	Yes	Yes	No	No	No	Yes	Yes	Yes	No	Yes	No	No	No	No	Yes	Yes	Yes	No	No
KEN 002	Mabutsane	Male	25	Keng	Health Post	General Nurse	1	Yes	2019	Diploma	1	Yes	Yes	Very useful	Yes	No	No	No	Yes	No	No	Yes	No	No	No	Yes	No	Yes	No	No	Yes	Yes	Yes	Yes	No
KEN 003	Mabutsane	Female	38	Keng	Health Post	Health Care Assistant	18	No			18	No	N/A	N/A	No	No	No	No	No	No	No	Yes	Yes	No	No	Yes	No	Yes	No	No	Yes	Yes	Yes	No	No
SEK 001	Mabutsane	Female	40	Sekoma	Health Post	Health Care Assistant	15	Yes	2013	Certificate	11	Yes			No	No	No	Yes	No	No	No	Yes	Yes	No	No	Yes	No	Yes	No	No	No	Yes	Yes	Yes	No
SEK 002	Mabutsane	Female	28	Sekoma	Health Post	Pharmacy Technician	0	No	N/A	Diploma	0	No	N/A	N/A	No	No	No	No	No	No	No	Yes	Yes	No	No	Yes	No	No	No	No	No	Yes	No	No	No
SEK 003	Mabutsane	Female	48	Sekoma	Health Post	Health Education Assistant	22	Yes			22	No	N/A	N/A	No	No	No	Yes	No	No	No	Yes	Yes	No	No	Yes	No	Yes	No	No	Yes	Yes	Yes	No	No
SEK 004	Mabutsane	Male	37	Sekoma	Health Post	General Nurse	14	Yes	2014	Diploma	1	Yes		Very useful	No	Yes	No	Yes	No	No	No	Yes	Yes	Yes	Yes	Yes	No	Yes	Yes	No	No	Yes	No	Yes	Yes
KHON 001	Mabutsane	Male	32	Khonkhwa	Health Post	General Nurse	8	Yes	2015	Diploma	4	Yes	Yes	Very useful	No	No	No	Yes	No	No	No	Yes	Yes	Yes	No	Yes	No	Yes	No	No	Yes	Yes	Yes	Yes	No
KHON 002	Mabutsane	Female	53	Khonkhwa	Health Post		23	Yes			11	No	N/A	N/A	No	No	No	Yes	No	No	No	Yes	Yes	No	No	Yes	No	Yes	No	No	Yes	Yes	Yes	No	No
KHON 003	Mabutsane	Female	33	Khonkhwa	Health Post	General Nurse	12	Yes	2017	Diploma	1	Yes	Yes	Very useful	Yes	No	No	Yes	No	No	No	Yes	Yes	No	No	Yes	No	Yes	No	No	Yes	Yes	Yes	Yes	No
KHON 004	Mabutsane	Female	43	Khonkhwa	Health Post		14	No	N/A	Certificate	13	No	N/A	N/A	No	No	No	Yes	No	No	No	Yes	Yes	No	No	Yes	No	Yes	No	No	No	Yes	No	No	No
	Mabutsane	Female	46	Keng	Health Post	Health Education Assistant	21	Yes		Certificate	21	No	N/A	N/A	No	Yes	Yes	Yes	No	No	Yes	Yes	Yes	No	No	Yes	No	Yes	No	No	Yes	Yes	Yes	Yes	No
MAH 001	Mabutsane	Female	43	Mahotshawne	Health Post	Health Care Assistant	8	No	N/A	Certificate	8	No	N/A	N/A	No	Yes	No	Yes	No	No	No	No	Yes	No	No	Yes	No	Yes	No	No	Yes	Yes	Yes	No	No
MAH 002	Mabutsane	Female	31	Mahotshawne	Health Post	General Nurse	10	Yes	2013	Diploma	1	Yes	Yes	Very useful	Yes	No	Yes	Yes	Yes	No	No	Yes	No	Yes	Yes	Yes	No	No	No	No	Yes	Yes	Yes	No	No
406629111	Charles Hill	Female		Makunda	Health Post	Health Education Assistant	21	Yes	2005	Certificate		No	N/A	N/A				Yes	No	Yes	No	Yes	Yes	No	Yes	Yes		Yes	Yes	Yes	Yes	Yes	No	No	No	General good knowledge with undefined conditons .
786321307	Charles Hill	Female	46	Metsimantsho	Health Post	Health Education Assistant	23	Yes	2006	Certificate		No	N/A	N/A	Yes	Yes	Yes	Yes	Yes	Yes	Yes	Yes	Yes	Yes	Yes	Yes	Yes	Yes	Yes	Yes	Yes	Yes	No	Yes	No	She is well informed in IMCI issues and the reponses come with clear explanations
739617425	Charles Hill	Male	29	Metsimantsho	Health Post	General Nurse	5	Yes	2017	Diploma	2	Yes	Yes	Very useful	No	No	Yes	Yes	Yes	No	No	Yes	Yes	Yes	Yes	Yes	Yes	Yes	Yes	No	No	Yes	No	No	No
162826613	Charles Hill	Female	36	Chobokwane	Health Post	Health Education Assistant	7	No	N/A	Certificate		No	N/A	N/A	Yes	No	No	Yes	Yes	No	Yes	Yes	Yes	Yes	Yes	Yes	Yes	Yes	No	No	Yes	Yes	No	No	No	She needs support and training.
486023616	Charles Hill	Female	26	Chobokwane	Health Post	General Nurse	3	Yes	2018	Diploma	1	Yes	Yes	Very useful	Yes	Yes	Yes	Yes	No	No	No	Yes	Yes	No	No	Yes	Yes	No	Yes	No	Yes	Yes	Yes	Yes	Yes
853022115	Charles Hill	Male	29	Kalkfontein	Clinic	General Nurse	6	Yes	2017	Diploma	0	Yes	Yes	Very useful	Yes	Yes	Yes	Yes	Yes	No	No	Yes	Yes	Yes	Yes	Yes	No	Yes	No	Yes	Yes	Yes	Yes	Yes	No	Health care worker is good with IMCI issues; knows most of the concepts.
449816810	Charles Hill	Male	33	Tsootsha	Health Post	Health Education Assistant	7	Yes	2017	Certificate	5	No	N/A	N/A	Yes	Yes	No	Yes	Yes	No	Yes	Yes	Yes	Yes	No	Yes	No	Yes	No	Yes	Yes	Yes	Yes	Yes	No	Able to answer most questions fluemtly but need refresher training on IMCI.
613522100	Charles Hill	Female	54	Kole	Clinic	Health Education Assistant	23	No	N/A		23	No		Useful
313026815	Charles Hill	Female	37	Kole	Clinic	Health Education Assistant	8	Yes	2017	Certificate	6	No	N/A	N/A	Yes	No	No	Yes	Yes	Yes	No	Yes	Yes	Yes	Yes	Yes	No	Yes	Yes	Yes	Yes	Yes	Yes	Yes	Yes	Highly knowledgeable. Familiar with a lot of concepts just needs refresher training
520913718	Charles Hill	Male	29	Kole	Clinic	General Nurse	6	Yes	2016	Diploma	2	Yes	Yes	Very useful	No	No	Yes	No	No	No	No	No	Yes	Yes	No	Yes	No	Yes	No	No	Yes	Yes	No	No	No	the health worker need to re visit IMCI book to remind himself the case definitaion of childhood illness.
83620206	Charles Hill	Female	46	Kole	Clinic	Health Care Assistant	18	No	N/A	Certificate	18	No	N/A	N/A	No	No	No	Yes	No	No	No	Yes	Yes	No	No	Yes	No	Yes	No	No	Yes	Yes	No	Yes	No	Needs to be trained on IMCI. Offier has nevr been trained
357129028	Charles Hill	Female	23	Newxanagas	Health Post		0	Yes	2022	Degree	0	Yes	Yes	Useful	Yes	Yes	Yes	No	Yes	No	No	Yes	Yes	Yes	Yes	Yes	Yes	Yes	No	No	No	Yes	No	No	No	New in service but doing well. She has love for IMCI issue.
609827404	Charles Hill	Female	44	Newxanagas	Health Post	Health Care Assistant	14	No	N/A	Certificate	14	No	N/A	N/A	No	No	No	No	Yes	No	No	Yes	No	No	No	Yes	No	No	No	No	No	Yes	No	No	No	Officer needs training on IMCI. She has never been trained.
556813003	Charles Hill	Male	49		Health Post	Health Care Assistant	23	Yes	2019	Certificate	13	No	N/A	N/A	No	No	No	No	No	No	No	Yes	Yes	Yes	No	Yes	No	Yes	No	No	No	Yes	No	No		Recommend the officer for refresher training on IMCI.
124214815	Charles Hill	Male	28	Karakubis	Clinic	Pharmacy Technician	0	No	2021	Diploma		No	N/A		No	No	No	No	No	No	No	No	No	No	No	No	No	No	No	No	No	No	No	No	No	The officer is from Boitekanelo and is not trained on epideomology and disease.
180513116	Charles Hill	Male	33	Karakubis	Clinic	General Nurse	10	Yes	2013	Degree	1	Yes	Yes	Very useful	Yes	Yes	Yes	Yes	Yes	No	Yes	Yes	Yes	Yes	Yes	Yes	Yes	Yes	Yes	No	Yes	Yes	Yes	Yes	No	Excellently showing and demostrating a growth in his work, very skillful and knowledgeable. Needs the least supervision
446015614	Charles Hill	Male	39	Karakubis	Clinic	Health Care Assistant	11	No	N/A	Certificate	11	No	N/A	N/A	No	No	No	No	Yes	No	No	No	Yes	No	No	Yes	No	Yes	No	No	No	Yes	No	No	No	Recommend the officer for IMCI training. He has never been trained.
204726027	Charles Hill	Female	30	Ncojane	Clinic	Midwife	9	Yes	2014	Diploma	3	Yes	Yes	Very useful	No	No	Yes	Yes	No	No	Yes	Yes	Yes	No	Yes	Yes	No	Yes	Yes	Yes	Yes	Yes	Yes	Yes	Yes	Recommend for refresher training on IMCI officer long trained in 2014
759927627	Charles Hill	Female	23	Ncojane	Clinic	General Nurse	1	No	N/A	Diploma	1	Yes	Yes	Very useful	No	No	No	No	No	No	No	No	Yes	Yes	Yes	Yes	No	Yes	No	No	Yes	Yes		No	No	The officer to be trained on IMCI. Have never been trained even at school.
7914163217	Charles Hill	Male	32	Ncojane	Clinic	General Nurse	7	No	N/A	Diploma	0	Yes	Yes	Very useful	No	Yes	No	No	Yes	No	No	Yes	Yes	Yes	No	Yes	No	Yes	No	No	No	No	No	No	No	The officer needs to be trained on IMCI. The officer has never been trained.
85828909	Charles Hill	Female	48	Ncojane	Clinic	Principal Health Education Technician	23	Yes	2005	Diploma	4	No	N/A	N/A	Yes	Yes	Yes	No	No	No	No	No	Yes	Yes	Yes	Yes	Yes	Yes	Yes	Yes	Yes	Yes	Yes	Yes	Yes	The health educators needs more training on most subjects to improve in IMCI issues. They confuse issues.
391624001	Charles Hill	Female	43	Ncojane	Clinic	Health Care Assistant	23	Yes	2005	Degree	6	No	N/A	N/A	Yes	Yes	Yes	No	No	No	No	No	Yes	Yes	Yes	Yes	Yes	Yes	No	No	Yes	Yes	Yes	Yes	Yes	The HEA need to be trained in most recent issues of IMCI ,she confuses issues.
656127919	Charles Hill	Female	29	Xanagas	Health Post	General Doctor	4	No	N/A	Diploma	2	Yes	Yes	Useful	Yes	Yes	Yes	Yes	Yes	Yes	No	Yes	Yes	Yes	Yes	Yes	Yes	Yes	Yes	Yes	Yes	Yes	Yes	Yes	Yes	Able to show demonstrate all the concept despite the fact that she has never been trained. Only did LMAN. To be trained on IMCI.
329025713	Charles Hill	Female	30	Xanagas	Health Post	General Nurse	8	Yes	2015	Diploma	1	Yes	Yes	Useful	Yes	Yes	Yes	Yes	Yes	No	No	Yes	Yes	Yes	Yes	Yes	Yes	No	Yes	Yes	Yes	No	No	No	Yes	The officer is knowledgeable in IMCI and explaining more clearly what she understands.
612014614	Charles Hill	Male	40	Xanagas	Health Post	Health Care Assistant	15	No	N/A	Certificate	11	No	N/A	N/A	No	No	No	No	Yes	No	No	Yes	Yes	No	No	No	No	No	Yes	Yes	No	Yes	No	Yes	No	The officer needs training on IMCI as he has never been trained.
174716719	Charles Hill	Male	34	Charles Hill	Clinic	Health Care Assistant	6	Yes	2019	Certificate		No	N/A	N/A	Yes	Yes	Yes	Yes	Yes	Yes	Yes	Yes	Yes	No	Yes	Yes	Yes	Yes	Yes	No	Yes	Yes	No	No	No	He was Informative. The officer has good understanding of IMCI but inservice is recommended so as to recommend the basic concept.
117229418	Charles Hill	Female	31	Charles Hill	Clinic	General Nurse	9	Yes	2014	Diploma	0	Yes	Yes	Very useful	Yes	Yes	Yes	Yes	Yes	Yes	Yes	Yes	Yes	Yes	No	Yes	Yes	Yes	Yes	No	Yes	Yes	Yes	Yes	Yes	She is well able to aticulate the concepts. Good with IMCI concepts.
279724603	Charles Hill	Female	47	Charles Hill	Clinic	Midwife	21	Yes	2022	Diploma	0	Yes	Yes	Very useful	Yes	Yes	Yes	Yes	Yes	Yes	Yes	Yes	Yes	Yes	Yes	Yes	Yes	Yes	Yes	Yes	Yes	Yes	Yes	Yes	Yes	Knowledgeable midwife she reports to use IMCI chart book thruogh out.
GH/LJ-001	Goodhope	Female	37	Lejwana	Health Post	General Nurse	13	No	N/A	Diploma	0	Yes	No	Very useful	Yes	No	Yes	Yes	No	No	No	Yes	Yes	Yes	No	Yes	No	Yes	No	No	Yes	Yes	No	No	No	Standard case definitions displayed on the wall, Labelling of drugs and vaccines well done, IMCI under 5 register being utilised fully
GH/MJ 001	Goodhope	Female	24	Majaalela	Health Post	General Nurse	1	No	N/A	Diploma	1	Yes	Yes	Not at all useful	No	No	No	Yes	Yes	No	No	Yes	Yes	Yes	Yes	No	No	No	No	No	Yes	Yes	No	No	No
GH/MET 001	Goodhope	Female	54	Metlobo	Clinic	General Nurse	24	No	N/A	Diploma	2	Yes	Yes	Useful	No	No	No	Yes	Yes	No	No	Yes	Yes	Yes	No	Yes	No	Yes	No	No	No	No	No	No	No
GH/MET 002	Goodhope	Male	41	Metlobo	Clinic	Health Education Assistant	11	Yes	2016	Certificate	5	No	Yes	Useful	No	No	No	No	Yes	No	Yes	Yes	Yes	Yes	No	Yes	No	Yes	No	No	No	Yes	Yes	Yes	No
GH/MET 003	Goodhope	Female	53	Metlobo	Clinic	Health Education Assistant	23	Yes	2006	Certificate	23	No	Yes	Useful	No	Yes	No	No	Yes	No	Yes	Yes	Yes	No	No	Yes	No	Yes	No	No	No	Yes	Yes	Yes	No
GH/MET 004	Goodhope	Female	43	Metlobo	Clinic	Health Care Assistant	20	No	N/A	Certificate	20	No	No	Not very useful	No	No	No	Yes	Yes	No	No	Yes	Yes	No	No	Yes	No	Yes	No	No	No	Yes	No	No	No
GH/MET 005	Goodhope	Female	25	Metlobo	Clinic	General Nurse	2	Yes	2020	Diploma	2	Yes	Yes	Very useful	Yes	Yes	Yes	No	Yes	No	Yes	Yes	Yes	No	Yes	Yes	Yes	No	No	No	Yes	Yes	No	Yes	Yes
GH/SF 001	Goodhope	Female	24	Sheepfarm	Health Post	General Nurse	1	Yes	2020	Diploma	1	Yes	Yes	Very useful	Yes	No	Yes	Yes	No	No	No	Yes	Yes	No	No	Yes	No	Yes	No	No	Yes	Yes	Yes	No	No
GH/SF 002	Goodhope	Female	48	Sheepfarm	Health Post	Health Education Assistant	21	Yes	2007	Certificate	21	No	Yes	Very useful	No	No	No	No	No	No	No	Yes	Yes	No	No	No	No	Yes	No	No	No	Yes	No	No	No
GH/SF 003	Goodhope	Female	36	Sheepfarm	Health Post	General Nurse	10	Yes	2012	Diploma	0	Yes	Yes	Very useful	No	No	Yes	No	Yes	No	Yes	Yes	No	Yes	No	Yes	No	Yes	Yes	No	No	Yes	Yes	No	No
GH/GHC 001	Goodhope	Female	29	Goodhope	Clinic	Pharmacy Technician	7	No	N/A	Diploma	1	No	No	Useful	No	No	No	No	No	No	No	Yes	Yes	No	No	Yes	No	Yes	No	No	No	Yes	Yes	No	No	There is need to train (include) other cadres in IMCI trainings
GH/GHC 002	Goodhope	Female	34	Goodhope	Clinic	Pharmacy Technician	5	No	N/A	Degree	1	No	Yes	Very useful	No	No	No	No	No	No	No	Yes	Yes	Yes	No	Yes	No	Yes	No	No	Yes	Yes	Yes	No	No
GH/GHC 003	Goodhope	Female	31	Goodhope	Clinic	General Nurse	9	Yes	2015	Diploma	2	Yes	Yes	Very useful	Yes	No	No	Yes	Yes	No	Yes	Yes	Yes	Yes	No	Yes	No	Yes	Yes		Yes	Yes	Yes	Yes	No
GH/GHC 004	Goodhope	Male	47	Goodhope	Clinic	General Nurse	23	Yes	2009	Diploma	1	Yes	Yes	Very useful	Yes	No	Yes	Yes	No	No	No	Yes	Yes	No	No	Yes	No	Yes	No	No	No	Yes	No	Yes	No	There is need for IMCI refresher for HCWs in general
GH/GHC 005	Goodhope	Female	49	Goodhope	Clinic	Midwife	24	Yes	2000	Diploma	3	Yes	Yes	Useful	No	Yes	Yes	Yes	Yes	No	Yes	Yes	Yes	No	No	Yes	No	Yes	Yes			Yes			Yes	Need for a refresher in IMCI
GH/GHC 006	Goodhope	Female	28	Goodhope	Clinic	General Doctor	3	No	N/A	Masters Degree		Yes	No	Useful	Yes	No	Yes	Yes	Yes	No	Yes	Yes	Yes	Yes	No	Yes	Yes	Yes	No	No	No	Yes	No	No	No	Need to be trained on IMCI
GH/GHC 007	Goodhope	Female	46	Goodhope	Clinic	Health Care Assistant	11	No	N/A	Certificate	6	No	No	Useful	No	No	No	No	No	No	No	Yes	Yes	Yes	Yes	Yes	No	Yes	No	No	Yes	Yes	Yes	No	No	Need to train other cadres on IMCI
GH/PP 001	Goodhope	Female	46	Pitsane Potlokwe	Health Post	Health Education Assistant	21	Yes	2004	Certificate	21	No	No	Not very useful	No	No	No	No	No	No	No	Yes	Yes	No	No	Yes	No	Yes	No	No	Yes	Yes	Yes	No	No
GH/PP 002	Goodhope	Female	66	Pitsane Potlokwe	Health Post	General Nurse	3	No	N/A	Diploma	1	Yes	No	Not very useful		No	No	No	No	No	No	Yes	Yes	Yes	No	Yes	No	No	No	No	No	No	No	Yes	No
GH/PITSA 001	Goodhope	Male	47	Pitsane	Clinic	Pharmacy Technician	20	No	N/A	Diploma	5	No	No	Not very useful	No	No	No	Yes	Yes	Yes	Yes	Yes	No	No	No	Yes	No	Yes	No	No	Yes	Yes	Yes	Yes	No	Need to train other cadres on IMCI
GH/PITSA 002	Goodhope	Female	39	Pitsane	Clinic	Health Care Assistant	14	No	N/A	Certificate	4	No	No	Not very useful	No	Yes	No	No	No	No	No	Yes	No	Yes	Yes	No	No	Yes	No	No	No	Yes	Yes	No	No	Need to train other cadres on IMCI
GH/PITSA 003	Goodhope	Female	32	Pitsane	Clinic	Health Education Assistant	7	No	N/A	Certificate	4	No	Yes	Useful	No	No	No	Yes	Yes	No	No	Yes	Yes	No	No	Yes	No	Yes	No	No	Yes	Yes	Yes	Yes	No	Need to train other cadres on IMCI
GH/PITSA 004	Goodhope	Female	22	Pitsane	Clinic	General Nurse	0	Yes	2021	Diploma	0	Yes	Yes	Very useful	No	No	No	No	No	No	No	No	Yes	Yes	No	Yes	No	Yes	No	No	Yes	Yes	No	No	No	Need for mentorship for trained clinical post training
GH/PITSA 005	Goodhope	Male	24	Pitsane	Clinic	General Nurse	0	Yes	2024	Degree	0	Yes	Yes	Useful	No	No	Yes	Yes	No	No	No	Yes	Yes	Yes	No	Yes	No	Yes	No	No	Yes	Yes	Yes	Yes	No	Need for mentorship of IMCI trained clinicians
GH/PITSA 006	Goodhope	Male	24	Pitsane	Clinic	General Nurse	0	Yes	2021	Degree	0	Yes	Yes	Very useful	Yes	Yes	Yes	No	No	No	No	Yes	No	No	No	Yes	No	Yes	No	No	Yes	Yes	No	No	No
GH/PITSA 007	Goodhope	Male	50	Pitsane	Clinic	Midwife	25	Yes	2005	Diploma	2	Yes	No	Useful	Yes	No	No	Yes	Yes	No	Yes	Yes	Yes	No	No	Yes	No	No	No	No	Yes	Yes	No	Yes	No	Need for mentorship of clinicians by IMCI focal persons
GH/PITSA 008	Goodhope	Male	31	Pitsane	Clinic	General Nurse	8	Yes	2014	Diploma	0	Yes	Yes	Very useful	No	No	No	No	No	No	No	Yes	Yes	No	No	Yes	No	Yes	No	No	Yes	Yes	Yes	Yes	No
GH/LEP 001	Goodhope	Female	30	Leporung	Health Post	General Nurse	6	No	N/A	Degree	4	Yes	Yes	Very useful	No	Yes	No	Yes	Yes	No	No	Yes	No	Yes	No	Yes	No	Yes	No	No	Yes	Yes	No	No	No	Need to train clinicians in IMCI as all are expected to consult children
GH/PMOLOPO 001	Goodhope	Male	24	Phitshane Molopo	Clinic	Pharmacy Technician	0	No	N/A	Diploma	0	No	No	Not very useful	No	No	No	No	No	No	No	No	No	No	No	Yes	No	No	No	No	No	Yes	No	No	No	Need for training of other cadres on IMCI
GH/PMOLOPO 002	Goodhope	Male	45	Phitshane Molopo	Clinic	General Nurse	19	Yes	2015	Degree	8	Yes	No	Not very useful	No	No	No	No	No	No	No	No	Yes	Yes	No	Yes	No	Yes	No	Yes	No	No	No	No	No	Need for mentorship of clinicians doing practice
GH/MTTC 001	Goodhope	Female	39	Mmathethe	Clinic	General Nurse	15	No	N/A	Degree	6	Yes	Yes	Useful	No	No	Yes	Yes	Yes	No	No	Yes	Yes	Yes	No	Yes	No	Yes	No	No	Yes	Yes	No	No	No	Need for mentorship of Health workers consulting children
GH/MTTC 002	Goodhope	Female	42	Mmathethe	Clinic	Health Education Assistant	7	Yes	2017	Certificate	4	No	Yes	Useful	Yes	No	No	No	No	No	No	Yes	Yes	No	No	Yes	No	Yes	No	No	Yes	Yes	Yes	No	No	Need for mentorship of Health workers at CWC
GH/MTTC 003	Goodhope	Female	33	Mmathethe	Clinic	General Nurse	9	Yes	2013	Diploma	6	Yes	Yes	Very useful	Yes	Yes	No	Yes	No	No	No	Yes	Yes	No	No	Yes	No	Yes	No	No	Yes	Yes	No	No	No	Need for mentorship of Health Workers
GH/MTTC 004	Goodhope	Female	35	Mmathethe	Clinic	Pharmacy Technician	12	No	N/A	Diploma	4	No	Yes	Very useful	No	No	Yes	No	No	No	No	Yes	Yes	No	No	Yes	No	No	No	No	No	Yes	No	No	No	Need to train other cadres
GH/MTTC 005	Goodhope	Female	40	Mmathethe	Clinic	Midwife	19	No	N/A	Diploma	1	Yes	Yes	Useful	No	No	Yes	Yes	Yes	No	Yes	Yes	Yes	Yes	No	Yes	No	Yes	No	No	No	Yes	No	No	Yes
GH/MTTC 006	Goodhope	Female	41	Mmathethe	Clinic	Psychiatric Nurse	18	Yes	2006		6	Yes	Yes	Very useful	No	No	Yes	Yes	No	No	No	Yes	Yes	No	No	Yes	No	Yes	No	No	Yes	Yes	Yes	Yes	Yes
GH/MTTC 007	Goodhope	Female	32	Mmathethe	Clinic	General Nurse	5	Yes	2016	Diploma	5	Yes	Yes	Very useful	No	No	Yes	Yes	No	No	No	Yes	Yes	Yes	No	Yes	No	Yes	No	Yes	Yes	Yes	Yes	Yes	No
GH/RAK 001	Goodhope	Female	46	Rakhuna	Health Post	Midwife	24	Yes	2005	Diploma	0	Yes	Yes	Very useful	No	No	Yes	Yes	No	No	No	Yes	Yes	Yes	No	Yes	No	Yes	No	No	Yes	Yes	Yes	No	No
MAB001	Mabutsane	Female	59	Mabutsane	Clinic	Principal Pharmacy Technician	34	No	N/A	Diploma	0	No	N/A	N/A			Yes	Yes	No	No	No	Yes	No	Yes	No	No	No	Yes	No	No	No	Yes	No	No	No
MAB002	Mabutsane	Female	29	Mabutsane	Clinic	Pharmacy Technician	6	No	N/A	Diploma	5	No	N/A	N/A	No	Yes	No					No	Yes	Yes	No	Yes	No	Yes	No	No	No	Yes	Yes	Yes	No
MAB003	Mabutsane	Male	32	Mabutsane	Clinic	General Nurse	3	Yes	2018	Diploma	3	Yes	Yes	Very useful	Yes	Yes	Yes	Yes	No	No	No	Yes	Yes	Yes	No	Yes	No	Yes	No	No	Yes	Yes	No	No	No
MAB004	Mabutsane	Female	52	Mabutsane	Clinic	Midwife	28	No	N/A	Diploma	5	No	N/A					Yes	No	No	No	Yes	Yes	No	No	Yes	No	Yes	No	No	No	Yes	No	Yes	No
MAB005	Mabutsane	Female	35	Mabutsane	Clinic	Health Education Assistant	0	Yes	2014	Certificate	0	No	N/A					No	No	No	No	Yes	Yes	No	No	Yes	No	Yes	No	No	Yes	Yes	Yes	Yes	No
MAB006	Mabutsane	Female	33	Mabutsane	Clinic	General Doctor	7	No	N/A	Degree	1	Yes	No		No	No	No	Yes	No	No	Yes	Yes	Yes	No	No	Yes	No	Yes	No	No	No	Yes	Yes	No	Yes
2	Mabutsane	Female	52	Kokong Clinic	Clinic	Senior Health Education Assistant	24	Yes	2008	Certificate	6	No	N/A	N/A	No	No	No	No	No	No	No	Yes	Yes	Yes	No	Yes	No	Yes	Yes	Yes	Yes	Yes	Yes	No	No
3	Mabutsane	Female	54	Kokong Clinic	Clinic	Psychiatric Nurse	28	No	N/A	Diploma	5	Yes	Yes	Very useful	No	No	No		Yes			Yes	Yes	No	Yes	Yes	No	Yes	No	No	Yes	Yes	No	No	Yes
4	Mabutsane	Female	32	Kokong Clinic	Clinic	General Nurse	9	Yes	2014	Diploma	5	Yes	Yes	Very useful	No	No	Yes	Yes	No	No	No	Yes	Yes	No	No	Yes	No	Yes	No	No	Yes	Yes	Yes	Yes	No
1	Mabutsane	Female	32	Morwamosu	Clinic	General Nurse	11	Yes	2012	Diploma	1	Yes	Yes	Very useful	No	Yes	Yes	Yes				Yes	Yes	No	No		No	Yes	Yes	No	Yes	Yes	No	Yes	Yes
2	Mabutsane	Female	24	Morwamosu	Clinic	Pharmacy Technician	1	No	N/A	Diploma	1
3	Mabutsane	Female	49	Morwamosu	Clinic	Health Education Assistant	19	Yes		Certificate	19	No	N/A	N/A	Yes	No	Yes	No	Yes	No	No	Yes	No	No	No	Yes	No	Yes	Yes	No	Yes	Yes	No	No	No
4	Mabutsane	Female	27	Morwamosu	Clinic	General Nurse	1	Yes	2019	Diploma	1	Yes	Yes	Useful	No	Yes	Yes	Yes				Yes	Yes	No	No	Yes	No	Yes	No	No	No	Yes	No	No	No
1	Mabutsane	Female	44	Itholoke	Clinic	Health Education Assistant	27	Yes		Certificate	26	No	N/A	N/A	Yes	Yes	No	Yes	No	No	No	No	Yes	No	Yes	No	Yes	Yes	No	No	Yes	Yes	Yes	Yes	No
2	Mabutsane	Female	34	Itholoke	Health Post	General Nurse	7	Yes	2016	Diploma	0	Yes	Yes	Very useful	No	No	Yes	Yes	No	No	No	Yes	Yes	No	No	Yes	No	Yes	No	No	Yes	Yes	No	No	No
1	Mabutsane	Female	31	Khakhea	Clinic	General Nurse	9	Yes	2014	Diploma	0	Yes	Yes	Very useful	No	No	No	Yes	Yes			Yes	Yes	No	No	Yes	No	Yes	No	No	Yes	Yes	Yes	No	No
2	Mabutsane	Female	59	Khakhea	Clinic	Health Education Assistant	39	Yes		Certificate	39	No	N/A	N/A	No	No	No	Yes	Yes	No	No	Yes	Yes	No	No	Yes	No	Yes	No	No	No	Yes	No	No	No
3	Mabutsane	Male	34	Khakhea	Clinic	Pharmacy Technician	11	No	N/A	Diploma	4	No	N/A	N/A	No	Yes	No	No	No	No	No	Yes	Yes	Yes	No	Yes	No	No	No	No	No	Yes	Yes	No	No
4	Mabutsane	Female	29	Khakhea	Clinic	General Nurse	4	Yes	2019	Diploma	4	Yes	Yes	Very useful	Yes	Yes	Yes	Yes	No	No	No	Yes	Yes	Yes		Yes		Yes	No	No	No	Yes	No	No	No
5	Mabutsane	Female	40	Khakhea	Clinic	Midwife	16	No	N/A	Diploma	9	No	N/A	N/A	No	No	No	No	No	No	No	Yes	Yes	Yes	No	Yes		Yes	No	No	No	Yes	Yes	No	No
6	Mabutsane	Male	45	Khakhea	Clinic	Health Care Assistant	19	No	N/A	Certificate	8	No	N/A	N/A	No	Yes	No	No	No	No	No	Yes	No	No	No	Yes	No	Yes	No	No	Yes	Yes	No	No	No
7	Mabutsane	Male	25	Khakhea	Clinic	General Nurse	1	No	N/A	Diploma	1	Yes	Yes	Very useful	No	Yes	No	No	No	No	No	Yes	Yes	Yes	Yes	Yes	No	No	No	No	Yes	Yes	Yes	No	No
JW/HW 001	Jwaneng	Male	51	Sese	Clinic	Family Nurse Practitioner	25	Yes	2002	Diploma	3	Yes	Yes	Very useful	Yes	Yes	Yes	Yes				Yes	Yes	Yes		Yes		Yes	Yes		Yes	Yes	Yes	Yes	No	consider revising variable in under 5 register,under 5 from birth to 2 months register, Diarrhoea movement only when stimulated or no movement at all
JW/HW 002	Jwaneng	Female	27	Sese	Clinic	General Nurse	2	Yes	2018	Diploma	1	Yes	Yes	Useful	Yes	No	No	No	No	No	No	Yes	No	No	No	Yes	No	Yes	No	No	Yes	Yes	No	No	No
JW/HW 003	Jwaneng	Female		Sese	Clinic	General Nurse	1	Yes	2020	Diploma	1	Yes	Yes	Useful	No	Yes	Yes	No	Yes	No	No	Yes	Yes	No	No	Yes	No	Yes	No	No	Yes	Yes	Yes	Yes	No
JW/HW 004	Jwaneng	Male	24	Sese	Clinic	General Nurse	2	Yes	2019	Diploma	1	Yes	Yes	Very useful	Yes	Yes	Yes	No	No	No	No	Yes	Yes	No	Yes	Yes	No	Yes	Yes	No	No	Yes	No	No	No
JW HW/ TH 01	Jwaneng	Female	64	Thankane	Health Post	General Nurse	11	Yes	2002	Diploma	11	Yes	No	Very useful	Yes	Yes	Yes	Yes	No	No	No	Yes	Yes	Yes		Yes		Yes	Yes	Yes		Yes	Yes
JW /MK/HW 001	Jwaneng	Female		Mokhomma	Health Post	General Nurse	5	Yes	2017	Diploma	4	Yes	Yes	Very useful	Yes	Yes	Yes	Yes	Yes			Yes	Yes	Yes		Yes	No	Yes	Yes	No	Yes	Yes	Yes	Yes	No
JW /MK/HW 002	Jwaneng	Male		Mokhomma	Health Post	General Nurse	10	Yes	2013	Diploma	1	Yes	Yes	Very useful	Yes	Yes	Yes	Yes	Yes	No	No	Yes				Yes		Yes	No	No	Yes	Yes	No	No	No	Needs a refresher training
JW/SM/HW 001	Jwaneng	Male	48	Samane	Health Post	Midwife	19	No		Diploma	1	Yes	Yes	Very useful	No	No	No	Yes	Yes	No	No	Yes	Yes	Yes	No	No	No	Yes	Yes	Yes	Yes	Yes	No	No	No	Advice on more facility support visit
JW/SM/HW 002	Jwaneng	Female	47	Samane	Health Post	Health Education Assistant	23	No		Certificate	23	No	N/A	N/A	Yes	No	No	No	Yes	Yes	No	Yes	Yes	No	Yes	Yes	Yes	Yes	No	Yes	Yes	Yes	Yes	Yes	No	HEAs need training on IMCI
JW/MKN/HW/001	Jwaneng	Female	45	Maokane	Clinic	Midwife	22	No	N/A	Diploma	1	Yes	Yes	Very useful	Yes		No	Yes	Yes	No	No	Yes	Yes	Yes	Yes	Yes	Yes		No	No		Yes			No	IMCI should be integrated with PMTCT to be able to address underlying conditions, conduct supportive supervision together as ateam, need IMCI Focal person in every health facilit
JW/MKN/HW/002	Jwaneng	Female	30	Maokane	Clinic	Health Education Assistant	10	No	N/A	Certificate	10	No		Very useful	No	Yes	No	Yes	No	Yes	No	Yes	Yes	No	Yes	No	Yes	No	Yes	No	Yes	Yes	Yes	No	No	Malnutrition: Severe underweight cases have improved to moderate
JW/MKN/HW/003	Jwaneng	Female	28	Maokane	Clinic	General Nurse	5	No	N/A	Diploma	3	Yes	Yes	Useful			Yes	No	No	Yes		Yes	Yes	Yes	Yes	Yes	Yes	Yes	No	Yes	No	Yes	Yes	Yes	No	Train more staff and do refreshal
JW/MKN/HW/003	Jwaneng	Female	28	Maokane	Clinic	General Nurse	5	No	N/A	Diploma	2	Yes	Yes	Useful			Yes	No	No	Yes		Yes	Yes	Yes	Yes	Yes	Yes	Yes	No	Yes	No	Yes	Yes	Yes	No	Train more staff and do refreshal
JW/TSO/HW/001	Jwaneng	Female	55	Tsonyane	Health Post	Health Education Assistant	19	Yes	2009	Certificate	2	No	N/A	N/A	Yes	Yes	No	Yes	Yes	No	No	Yes	Yes	No	Yes	Yes	Yes	Yes	No	No	Yes	Yes	Yes	Yes	No	MOH should develop booklets on malnutrition, breast feeding
JW/TSO/HW/002	Jwaneng	Female	27	Tsonyane	Health Post	General Nurse	4	No	N/A	Diploma	3	Yes	No		Yes	Yes	No	No	Yes	No	No	Yes	Yes	Yes	No	Yes		Yes	No	No	No	Yes	Yes			Train nurses who are not trained
JW/Eu7/HW-001	Jwaneng	Female	29	Unit 7	Clinic	Health Education Assistant	0	No		Certificate		No	N/A	N/A	No	Yes	No	Yes	Yes	No	Yes	Yes	Yes		Yes	Yes	No	Yes			Yes	Yes	Yes	Yes		Training on district levels, Refreshal for those who trained, Old HEAs & New ones should orientate each other
Jw/U7/002	Jwaneng	Female		Unit 7	Clinic	General Nurse	12	Yes	2014	Diploma	1	Yes	Yes	Useful	No	Yes	No	No	No	No	No	Yes	No	Yes	Yes	Yes	No	Yes	Yes	No	No	Yes	Yes	Yes	No	Review of treatment in management of under 5, Refresher course
JW/LF/HW 001	Jwaneng	Female	51	Lefhoko	Health Post	Health Education Assistant	23	Yes	2003	Certificate	11	No	N/A	N/A	Yes	Yes	No	Yes	Yes	Yes		Yes	Yes	No	Yes	Yes	Yes	Yes	Yes	Yes	Yes	Yes	Yes	Yes	No	Refreshal courses, Improve referal system of SAM
JW/LF/HW 002	Jwaneng	Female	25	Lefhoko	Health Post	General Nurse	1		2020	Diploma	1	Yes	Yes	Useful	Yes	Yes	Yes	No	Yes	Yes		Yes	Yes	Yes	No	Yes	Yes	Yes	No	No	No	Yes	No	No	No	Refreshal,Training for staff
JW/TSH/HW/001	Jwaneng	Female	52	Tshimologo	Clinic	Health Education Assistant	11	No	N/A	Certificate	3	No	N/A	N/A	Yes	Yes		Yes	Yes		Yes	Yes	Yes	No	Yes	Yes	Yes	Yes	No	Yes	Yes	Yes	Yes	Yes	No	training those not trained
JW/TSH/HW/002	Jwaneng	Female	40	Tshimologo	Clinic		16	Yes	2009	Diploma	1	Yes	Yes	Very useful	Yes	No	No	Yes	Yes	No	No	Yes	Yes	Yes	No	Yes	No	Yes	Yes	No		Yes	Yes	Yes		IMCI chart booklet is a good guideline, stockout of medicines is posing a challenge some of times
JW/TSH/HW/003	Jwaneng	Female	42	Tshimologo	Clinic		15	Yes	2014	Diploma	1	Yes	Yes	Very useful	No	No	No	No	No	No	No	Yes	Yes	Yes	Yes	Yes	Yes	Yes	No	No	Yes	Yes	Yes	Yes	No	IMCI is a good guideline in managing sick children, Review IMCI guidelines, include other conditions and treatment guidelines
JW/TSH/HW/004	Jwaneng	Female	25	Tshimologo	Clinic	General Nurse	1	Yes	2020	Diploma	1	Yes	Yes		Yes	No	Yes	Yes	Yes			Yes	Yes	Yes	Yes	No	Yes	Yes	Yes	Yes	Yes	Yes	Yes	Yes		IMCI guideline- phemonia -A ; Productive cough - administer Amoxy ; Refreshal
JW/TSH/HW/005	Jwaneng	Female	30	Tshimologo	Clinic		2	Yes	2019	Diploma	1	No			No	No	Yes	Yes	Yes	No	No	Yes	Yes	Yes	No	Yes	No	Yes	Yes	No	Yes	Yes	Yes	Yes	No
